# Supplementary material for: Cerebrospinal fluid cholinergic biomarkers are associated with postoperative delirium in elderly patients undergoing Total hip/knee replacement: a prospective cohort study
Source: BMC Anesthesiol. 2020 Sep 28;20:246. doi: 10.1186/s12871-020-01166-9 (PMC7520969; doi:10.1186/s12871-020-01166-9)
Supplement: Supplementary file 1 — Additional file 1. [file 12871_2020_1166_MOESM1_ESM.xlsx]

## Sheet: Sheet1
	AChE activity	（U/ml)			AChE concentration	(ng/ml)			BuChE activity	(U/ml)			BuChE concentration	（ng/ml）			ChAT activity	(U/ml)			ChAT concentration	（ng/ml)			TNF concentration	(pg/ml)			IL-6 concentration	(pg/ml)
Preoperative plasma	Postoperative plasma	CSF		Preoperative plasma	Postoperative plasma	CSF		Preoperative plasma	Postoperative plasma	CSF		Preoperative plasma	Postoperative plasma	CSF		Preoperative plasma	Postoperative plasma	CSF		Preoperative plasma	Postoperative plasma	CSF		Preoperative plasma	Postoperative plasma	CSF		Preoperative plasma	Postoperative plasma	CSF
6.78	5.75	2.6		48.21	38.88	15.96		6.04	4.01	2.03		35.95	22.51	16.21		1.01	1.32	0.36		3.86	5.25	1.1		35.41	63.7	17.2222		62.39	93.45	38.59
6.08	4.84	2.47		44.32	34.12	15.28		5.77	3.74	1.98		34.92	20.29	14.8		1.04	1.3	0.38		4.3	7.05	1.16		37.12	72.18	19.5367		60.01	89.89	41.26
7.02	5.97	2.65		50.96	34.32	16.4		6.31	4.36	2.09		37.29	25.72	18.23		1.06	1.23	0.37		3.98	5.87	1.1		34.01	66.58	18.0084		52.2	82.19	34.24
6.99	5.55	2.64		46.67	39.11	15.68		6.04	4.46	2.03		37.08	24.98	15.77		1.08	1.35	0.39		4.36	7.07	1.14		32.76	58.94	17.92		59.88	89.7	37.67
7.22	5.99	2.69		52.06	32.01	16.56		6.4	4.39	2.11		40.01	27.37	17.27		1.09	1.25	0.39		4.1	6.06	1.15		35.45	63.77	17.2418		54.64	81.85	32.9
7.33	5.67	2.71		44.52	33.32	15.32		6.54	4.02	2.14		39.7	26.54	16.75		1.09	1.3	0.4		4.14	6.05	1.16		35.23	75.97	16.5735		56.43	84.53	31.38
6.77	6.33	2.6		48.21	38.58	15.96		6.05	4.11	2.04		36.46	23.51	14.84		1.1	1.38	0.41		4	6	1.13		32.36	58.22	17.7234		61.5	92.13	34.59
6.84	6.47	2.62		49.32	37.93	16.12		6.04	4.25	2.03		36.57	23.87	15.06		1.13	1.3	0.41		4.1	6.15	1.1		32.42	58.32	16.7529		57.91	86.74	36.26
6.91	5.72	2.63		47.56	37.03	15.84		5.88	3.99	2		37.08	25.06	15.82		1.14	1.36	0.41		4.14	6.7	1.09		34.1	70.34	16.0355		59.54	89.19	33.2
6.07	4.75	2.46		45.94	33.73	15.36		5.71	3.78	1.96		34.71	19.86	13.5		1.16	1.33	0.42		3.74	6.72	1.19		37.89	62.77	18.57		58.73	87.98	42.23
7.13	5.96	2.67		49.14	39.23	16.12		6.71	5.08	2.17		37.39	25.75	16.25		1.2	1.54	0.43		4.18	6.84	1.15		35.76	64.33	17.3942		65.23	97.71	32.15
6.32	5.1	2.51		43.02	33.67	15.48		6.17	3.44	2.06		34.71	19.85	18.53		1.21	1.41	0.44		4.22	7.03	1.19		38.63	60.5	19.3475		61.34	91.89	39.49
6.11	4.98	2.47		44.67	35.74	15.36		5.88	3.55	2		35.64	21.8	13.76		1.23	1.42	0.44		4.32	7.08	1.22		39.19	57.91	20.6399		57.98	86.85	30.67
7.34	6.03	2.71		49.65	42.31	16.2		7.41	5.78	2.15		41.04	30.47	22.23		1.23	1.3	0.46		3.7	4.93	1		35.25	63.41	17.57		53.69	80.43	19.46
7.25	6.11	2.69		53.85	43.12	16.88		6.31	4.68	1.93		37.18	25.23	15.92		1.21	1.32	0.44		3.9	5.83	1.1		35.67	60.57	17.32		59.08	88.5	31.98
7.41	6.12	2.72		53.02	43.43	16.72		6.25	4.32	1.92		40.11	27.65	17.45		1.2	1.33	0.44		3.86	5.69	1.09		35.63	56.09	17.01		54.81	82.11	30.45
7.51	6.21	2.74		51.67	41.23	16.52		6.92	5.29	2.06		40.01	27.34	17.25		1.2	1.34	0.45		3.72	4.97	1.04		35.18	52.53	16.98		51.19	80.69	28.44
7.23	6.03	2.69		50.12	39.34	16.28		6.25	4.62	1.92		37.7	26.68	16.84		1.19	1.29	0.42		3.92	5.93	0.96		34.62	58.68	16.44		56	83.89	31.11
7.32	6.11	2.71		54.76	42.56	17		6.96	5.73	2.06		40.32	28.4	17.92		1.16	1.25	0.42		3.8	5.37	0.94		34.56	55.41	16.3671		52.42	81.52	29.12
7.33	6	2.71		55.23	43.54	17.08		7.15	5.49	2.1		41.83	29.75	18.78		1.15	1.28	0.42		3.62	4.57	0.94		33.59	54.34	16.21		50.76	80.04	28.2
7.53	6.22	2.74		54.11	42.11	16.92		6.99	5.46	2.07		41.93	30.07	21.97		1.15	1.25	0.41		3.74	5.13	1		33.18	52.85	16.1436		53.17	81.65	29.54
6.77	5.63	2.6		48.54	36.13	16		6.29	4.76	1.93		36.36	23.29	14.7		1.15	1.33	0.41		4.02	6.09	1.13		33.8	59.68	16		59.99	89.87	33.33
6.72	5.43	2.59		49.09	38.22	16.08		6.36	4.63	1.94		36.26	23.27	22.69		1.15	1.37	0.41		3.92	5.62	1.1		32.21	58.58	15.67		67.81	100.57	37.67
6.54	5.21	2.56		47.32	37.95	15.8		6.62	3.99	2		35.54	21.54	13.59		1.15	1.44	0.4		4.1	6.09	1.15		33.38	60.49	16.21		62.83	94.12	34.9
6.8	5.52	2.61		49.32	38.03	16.12		6.7	4.07	2.01		36.36	23.48	14.32		1.14	1.37	0.4		3.96	5.78	1.11		31.2	56.83	15.11		65.48	98.1	36.38
6.04	5.75	2.46		42.9	38.88	15.92		6.64	4.01	2		35.95	22.51	16.21		1.14	1.52	0.4		3.86	5.25	1.1		35.7	63.7	17.2222		62.39	93.45	38.59
6.05	4.84	2.43		39.43	34.12	15.24		5.67	3.54	1.79		34.92	20.29	14.8		1.13	1.44	0.4		4.3	7.02	1.16		36.9	72.18	19.5367		60.01	89.89	41.26
6.08	5.97	3.43		45.37	34.32	16.36		6.31	4.68	2.09		37.29	25.72	18.23		1.12	1.37	0.39		3.98	5.87	1.1		36.1	66.58	18.0084		52.2	81.19	34.24
6.29	5.55	3.185		41.52	39.11	15.64		6.04	4.41	2.03		37.08	24.98	15.77		1.12	1.49	0.39		4.36	7.07	1.14		34.9	58.94	17.92		59.88	89.7	37.67
6.74	5.99	2.835		46.34	32.01	16.56		6.4	4.77	2.11		38.01	27.37	17.27		1.12	1.39	0.38		4.1	6.46	1.15		35.7	63.77	17.2418		54.64	81.85	32.9
6.75	5.67	2.32		39.59	33.32	15.28		6.54	4.91	2.14		37.7	26.54	16.75		1.12	1.44	0.41		4.14	6.65	1.16		37.4	75.97	16.5735		56.43	84.53	31.38
6.81	6.33	3.325		42.9	38.58	15.92		5.65	4.02	1.95		36.46	23.51	14.84		1.12	1.52	0.37		4	6	1.13		34.8	58.22	17.7234		61.5	92.13	34.59
6.88	6.47	2.87		43.9	37.93	16.08		5.74	4.11	1.97		36.57	23.87	15.06		1.11	1.44	0.4		4.1	6.45	1.1		34.8	58.32	16.7529		57.91	86.74	36.26
6.96	5.72	3.185		42.3	37.03	15.8		5.88	4.25	2		37.08	25.06	15.82		1.1	1.5	0.39		4.14	6.7	1.09		36.7	70.34	16.0355		59.54	89.19	33.2
6.99	4.75	3.255		39.76	33.73	15.32		5.71	3.68	1.8		34.71	19.86	13.5		1.09	1.47	0.39		3.74	6.72	1.19		35.5	62.77	18.57		58.73	87.98	42.23
7.1	5.96	3.08		43.74	39.23	16.08		6.71	5.08	2.01		37.39	25.75	16.25		1.09	1.54	0.39		4.18	6.84	1.15		35.8	64.33	17.3942		65.23	97.71	32.15
7.19	5.1	3.22		40.35	33.67	15.44		6.17	3.44	1.9		34.71	19.85	18.53		1.09	1.4	0.39		4.22	7.03	1.19		35.2	60.5	19.3475		61.34	91.89	39.49
7.22	4.98	2.695		39.73	35.74	15.32		5.88	3.55	1.84		35.64	21.8	13.76		1.09	1.39	0.38		4.32	7.11	1.22		34.7	57.91	20.6399		57.98	86.85	40.67
7.3	6.03	3.185		44.17	42.31	16.16		7.41	4.29	2.15		40.04	27.07	22.23		1.08	1.3	0.38		3.7	4.84	1		35.6	63.41	16.1436		53.69	80.43	19.46
7.31	6.11	3.115		47.94	43.12	16.84		6.31	4.27	1.93		37.18	21.83	15.92		1.08	1.43	0.38		3.9	5.74	1.1		35.2	60.57	16.3671		59.08	88.5	31.98
7.38	6.12	2.51		47.21	43.43	16.68		6.45	4.44	1.96		38.11	24.25	17.45		1.08	1.33	0.38		3.86	5.6	1.09		34.7	56.09	16.21		54.81	82.11	30.45
7.48	6.21	3.115		45.99	41.23	16.48		6.92	4.56	2.06		38.01	23.94	17.25		1.05	1.21	0.38		3.72	4.88	1.04		34.11	52.53	15.11		51.19	81.69	28.44
7.2	6.03	3.395		44.61	39.34	17.04		6.25	4.34	1.92		37.7	23.28	16.84		0.96	1.37	0.32		3.92	5.84	0.96		34.8	58.68	17.01		56	83.89	31.11
7.29	6.11	3.255		48.75	42.56	16.96		6.96	4.42	2.06		38.32	25	17.92		0.98	1.39	0.32		3.8	5.28	0.94		34.3	55.41	16		52.42	80.52	29.12
7.3	6	2.48		49.19	43.54	16.88		7.15	4.36	2.1		38.83	26.35	18.78		1.02	1.14	0.37		3.62	4.48	0.94		34.1	54.34	15.67		50.76	81.04	28.2
7.5	6.22	2.52		48.18	42.11	16.24		6.99	4.43	2.07		38.93	26.67	21.97		0.99	1.21	0.33		3.74	5.04	1		33.8	52.85	15.21		53.17	82.65	29.54
6.74	5.63	3.29		43.2	36.13	16.08		6.29	4.76	1.93		36.36	19.89	14.7		0.96	1.33	0.34		4.02	6.09	1.13		35	59.68	17.32		59.99	89.87	33.33
6.69	5.43	3.08		43.69	38.22	16.04		6.36	4.63	2.03		36.26	19.87	22.69		0.99	1.37	0.38		3.92	5.62	1.1		34.8	58.58	16.98		67.81	100.57	37.67
6.51	5.21	3.29		42.11	37.95	15.96		6.62	3.99	1.8		35.54	18.14	13.59		1.01	1.44	0.37		4.1	6.49	1.15		35.2	60.49	17.57		62.83	94.12	34.9
6.77	5.52	3.08		43.9	38.03	15.76		6.3	4.07	1.93		36.36	20.08	14.32		0.96	1.37	0.32		3.96	5.78	1.11		34.5	56.83	16.44		65.48	98.1	36.38
6.55	5.12	2.975		42.6	37.27	15.84		6.21	4.08	1.83		36.36	20.05	14.8		0.96	1.33	0.37		4.16	6.73	1.17		34.32	61.74	17.9866		61.54	92.19	38.25
8.65	7.29	3.325		49.46	44.16	17.08		6.62	4.94	1.874		40.89	28.95	24.13		1.01	1.15	0.38		3.1	4.21	0.93		29.03	46.76	13.96		47.52	74.58	18.62
7.24	6.68	2.975		54.55	48.09	17.96		6.66	5.04	2.033		41.61	31.65	24.55		1.02	1.26	0.37		3.26	3.72	0.98		31.64	50.6	15.07		52.59	80.66	19.68
7.66	6.41	2.905		45.63	38.62	16.4		6.67	5.04	2.06		41.41	30.93	24.43		0.92	1.31	0.3		3.76	5.06	1.13		31.56	50.44	15.03		41.65	67.54	20.39
8.77	6.71	3.43		48.88	41.9	17		6.69	5.05	2.08		41.72	32.27	24.61		0.91	1.24	0.3		3.88	3.54	1.17		31.5	50.34	15		46.69	73.58	21.92
8.69	5.86	3.325		51.17	44.36	17.4		6.71	5.01	2.143		41.3	30.67	24.37		0.91	1.19	0.3		3.64	4.05	1.1		30.57	49.25	14.69		48.8	76.11	19.29
8.54	7.45	3.255		49.2	45.98	17.04		6.71	5.02	2.147		41.61	31.68	24.55		0.9	1.2	0.29		3.74	4.43	1.12		30.99	49.51	14.76		47.52	74.58	19.69
8.34	7.04	3.325		49.38	44.16	17.08		6.74	5.16	2.147		43.75	36.82	25.81		0.86	1.3	0.28		3.64	3.81	1.1		33.84	54.19	16.12		48.79	76.1	21.7
8.23	7.53	3.185		58.71	55.03	18.6		6.74	5.15	2.154		43.44	35.73	25.63		0.85	1.2	0.28		3.08	3.41	0.93		33.66	53.86	16.02		58.31	87.51	22.27
8.1	7.03	3.22		56.99	49.78	18.36		6.77	5.19	2.158		43.51	31.42	25.67		0.83	1.22	0.27		3.76	4.66	1.13		28.85	55.37	13.46		55.47	84.11	21.51
8.08	7.88	3.115		52.13	45.59	17.56		6.77	5.11	2.163		44.33	35.2	26.15		0.81	1.32	0.26		3.44	3.81	1.03		32.89	52.67	15.67		51.58	79.45	23.06
8.01	6.92	3.115		64.12	52.27	18.4		6.83	5.1	2.165		41.92	33.4	24.73		0.8	1.37	0.26		3.62	3.99	1.09		32.7	52.31	15.57		55.65	84.33	20.36
7.89	7.66	3.045		55.27	43.2	16.56		6.85	4.96	2.184		41.2	30.23	24.31		1.02	1.19	0.37		3.68	4.43	1.11		29.37	47.54	14.19		48.14	75.32	19.12
7.73	7.44	3.045		57.02	44.32	17.08		6.85	5.07	2.192		41.92	33.42	24.73		0.8	1.32	0.26		3.56	4.44	1.07		32.13	51.44	15.32		49.5	76.94	20.37
7.63	6.99	3.045		62.42	49.14	17.12		6.89	5.2	2.192		43.64	36.62	25.75		0.98	1.38	0.38		3.18	4.46	0.96		32.42	55.76	15.57		54.08	82.44	22.62
7.54	6.96	2.94		57.33	46.74	17.12		6.89	4.77	2.192		41.45	23.48	24.46		1.02	1.4	0.37		3.12	4.3	0.94		26.93	41.26	12.37		48.94	76.27	16.48
7.46	7.69	2.87		51.96	42.45	17.16		6.89	4.76	2.198		41.66	24.09	24.58		0.95	1.36	0.31		3.12	4.33	0.94		25.52	40.7	12.21		44.89	71.42	16.72
7.03	7.89	2.36		63.73	52.44	17.36		6.92	5.09	2.2		43.23	34.61	28.85		1.04	1.46	0.41		3.34	4.91	0.95		32.71	52	15.48		57.02	85.97	20.83
8.22	7.77	3.255		55.89	43.02	17.36		6.92	5.11	2.203		43.33	34.97	28.92		1.06	1.47	0.43		3.32	4.87	0.95		32.14	52.6	15.65		48.96	76.31	20.97
7.67	6.5	2.87		55.45	42.78	17.4		6.95	4.73	2.203		40.93	21.51	27.26		0.8	1.4	0.26		3.4	5.06	0.97		26.45	39.86	11.97		46.22	73.02	15.71
8.45	7.37	3.325		57.02	49.56	18.16		6.95	4.84	2.214		40.17	25.98	26.74		1.09	1.5	0.36		3.28	4.72	0.93		30.11	43.33	12.97		49.37	76.79	17.46
7.42	7.05	2.975		55.57	46.23	18.32		6.99	5.08	2.223		41.82	32.93	27.88		0.96	1.37	0.32		3.26	5.08	0.93		32.19	51.56	15.35		47.34	74.36	20.17
7.56	6.75	3.08		58.76	49.75	17.6		7	5.01	2.236		41.3	30.44	27.52		0.98	1.39	0.32		3.04	4.09	0.92		30.77	49.32	14.71		49.99	77.53	19.2
8.33	6.73	3.36		56.73	46.43	17.32		7.02	5.23	2.243		43.75	37.22	29.21		0.95	1.36	0.31		3.22	4.57	0.97		34.22	56.86	16.89		47.92	75.06	23.85
7.99	6.97	2.835		63.45	50.19	18.28		7.03	4.86	2.244		40.48	27.19	26.95		0.91	1.31	0.3		3.4	5.1	1.02		28.03	44.16	13.21		56.34	85.15	17.93
8.68	7.36	3.395		58.96	48.24	17.64		7.03	4.93	2.248		40.58	27.46	27.02		0.87	1.27	0.29		3.12	3.31	0.93		29.86	46.69	13.94		49.48	76.93	18.04
7.53	6.26	3.115		55.85	44.96	17.16		7.05	5.19	2.249		43.85	37.77	29.28		1.03	1.44	0.44		2.91	3.54	0.87		34.14	55.37	16.46		49.28	76.69	23.07
7.34	6.84	2.94		57.63	46.52	17.44		7.06	4.98	2.258		41.1	29.73	27.38		0.95	1.36	0.31		3.4	5.01	1.02		30.09	48.39	14.44		49.02	76.37	18.93
7.59	5.99	2.695		57.2	45.58	17.36		7.07	5.13	2.27		41.92	33.03	27.94		0.91	1.31	0.3		3.44	4.71	1.03		33.78	53.48	15.91		47.05	74.01	20.22
7.67	6.47	3.08		63.92	51.78	18.36		7.07	5.19	2.272		43.44	35.47	28.99		0.92	1.33	0.3		2.87	3.43	0.86		30.14	55.37	14.46		54.64	83.11	24.17
8.25	6.83	3.22		53.54	41.65	16.8		7.1	5.07	2.273		41.72	32.48	27.81		0.94	1.35	0.31		3.02	3.56	0.91		32.3	51.44	15.32		44.91	71.45	20
8.03	7.13	3.185		57.2	45.87	17.36		7.1	5.16	2.273		42.64	36.55	28.44		0.94	1.34	0.31		3.4	4.58	1.02		30.38	54.31	14.15		50.31	77.92	24.59
7.32	6.77	2.905		47.54	36.45	15.84		7.11	4.77	2.283		40.45	23.19	26.93		0.95	1.36	0.31		3.3	4.31	0.99		26.93	41.26	12.37		39.8	54.12	16.36
8.23	7.64	3.325		47.21	37.31	15.8		7.15	4.76	2.291		40.66	24.01	27.08		1.06	1.47	0.42		3.46	5.24	1.04		30.52	40.7	12.21		40.05	55.62	16.69
8.67	7.22	3.395		53.87	42.97	16.88		7.15	5.09	2.298		42.02	33.59	28.01		0.9	1.3	0.29		2.89	3.67	0.87		32.71	52	15.48		48.95	72.69	20.43
8.74	7.85	3.29		59.21	47.56	17.68		7.16	5.2	2.299		42.85	37.76	28.59		0.89	1.29	0.29		3	3.98	0.9		36.27	55.55	16.51		54.43	80.46	23.06
7.31	6.73	3.08		46.72	39.78	15.72		7.19	4.73	2.299		41.04	21.87	27.34		0.91	1.32	0.3		3.4	5.06	1.02		27.92	39.86	12.97		37.19	68.19	15.85
8.12	7.38	3.22		48.76	38.57	16.04		7.19	4.84	2.305		40.17	25.99	26.74		0.88	1.28	0.29		3.12	4.19	0.93		32.43	43.33	12.97		41.13	56.91	17.46
7.27	6.89	2.94		53.61	42.65	16.84		7.2	5.08	2.312		41.82	32.68	27.88		0.94	1.35	0.31		3.38	4.82	0.99		32.39	51.56	15.35		47.09	71.66	20.08
8.02	7.48	3.185		57.54	46.23	17.44		7.2	4.96	2.318		41.2	30.06	27.45		0.86	1.26	0.28		3.46	5.06	1.02		30.56	47.66	14.22		45.09	77.66	19.05
7.42	6.71	2.94		55.51	44.45	17.12		7.21	4.86	2.324		40.07	25.76	26.67		1.05	1.29	0.38		3.28	4.57	0.97		28.07	44.21	13.23		41.66	73.55	17.37
9.07	7.62	3.465		62.01	50.05	18.08		7.22	4.95	2.332		41.2	29.97	27.45		1.04	1.25	0.38		3.42	4.92	1		30.32	47.32	14.13		45.81	83.32	19.02
7.96	7.14	3.08		63.74	49.65	18.36		7.22	5.11	2.335		42.13	33.94	28.09		0.83	1.23	0.27		2.73	3.31	0.89		32.09	52.53	15.63		49.67	84.35	20.57
8.73	6.92	3.255		54.63	43.11	16.96		7.23	4.82	2.349		42.86	24.73	21.91		0.89	1.29	0.29		2.69	3.49	0.87		32.99	42.72	12.79		40.16	72.95	16.97
7.89	6.52	3.08		56.41	46.12	17.24		7.23	4.52	2.349		40.38	26.85	23.08		0.97	1.37	0.32		3.3	4.64	0.97		29.17	45.74	13.67		42.22	74.22	17.8
7.45	6.31	2.835		55.98	43.34	17.2		7.24	4.49	2.351		40.17	25.87	22.54		0.85	1.24	0.28		3.48	5.08	1.02		28.65	45.01	13.46		41.41	73.25	17.41
8.01	6.93	3.22		63.84	49.93	18.36		7.24	4.76	2.368		42.33	35	27.59		0.83	1.22	0.27		2.65	3.56	0.86		35.19	54.06	16.08		50.39	84.02	20.98
7.57	6.75	2.975		52.32	39.77	16.6		7.24	4.31	2.447		39.73	20.93	22.8		0.81	1.28	0.26		2.85	3.56	0.85		24.15	38.79	11.66		37.55	69.81	15.48
7.56	7.28	2.905		55.98	46.34	17.2		7.28	4.49	2.5		40.48	27.36	23.36		0.86	1.39	0.28		3.28	4.58	0.97		28.65	45.01	13.46		43.17	75.35	18
7.95	6.36	3.08		46.32	34.89	15.64		7.29	4.52	2.51		40.38	26.6	22.94		0.87	1.35	0.28		3.08	4.1	0.92		29.16	45.73	13.67		42.98	75.33	17.7
8.14	7.55	3.185		45.99	32.32	15.56		7.3	4.71	2.58		41.51	31.3	25.54		0.87	1.42	0.29		2.91	3.67	0.87		33.93	52.31	13.5711		46.87	76.6	19.54
8.45	7.31	3.255		52.65	39.24	16.68		7.3	5.43	2.59		39.84	22.3	20.56		0.88	1.5	0.29		3.06	4.06	0.91		24.55	39.35	9.82165		38.89	56.42	16.02
7.67	6.31	3.045		57.99	45.23	17.48		7.31	5.38	2.61		40.89	28.95	24.24		0.88	1.34	0.29		3.32	4.7	0.98		31.11	48.42	12.4457		44.42	75.66	18.62
9.01	8.58	3.65		45.5	32.45	15.48		7.31	5.25	2.61		40.79	28.6	24.05		0.89	1.34	0.29		2.81	3.49	0.84		28.04	44.18	11.2173		44.04	65.61	18.48
8.85	7.93	3.325		47.54	35.24	15.84		7.31	5.58	2.62		42.95	37.85	15.68		0.89	1.29	0.29		2.99	3.86	0.89		22.25	55.52	14.4998		55.53	76.99	23.1
7.63	6.52	2.781		52.39	39.54	16.64		7.31	5.1	2.62		39.63	20.68	17.28		0.93	1.4	0.3		2.95	3.77	0.88		29.23	38.91	9.69389		36.2	69.4	15.39
7.55	7.05	2.641		50.78	37.65	16.36		7.34	5.48	2.63		41.92	33.23	16.75		0.93	1.28	0.31		3.4	4.89	1		33.63	51.9	13.4531		48.55	75.21	20.29
8.93	7.84	3.061		48.04	34.15	16.24		7.36	5.57	2.64		43.75	37.17	16.48		0.94	1.33	0.31		2.57	3	0.78		35.82	54.92	14.3278		49.88	77.41	21.84
7.81	6.92	2.816		49	34.21	16.4		7.36	5.55	2.65		43.33	32.53	16.82		0.94	1.27	0.31		2.95	3.77	0.88		35.29	54.19	14.1165		47.35	74.37	21.03
7.92	6.77	2.676		47.17	34.3	16.08		7.36	5.94	2.65		44.6	33.8	25.7		0.97	1.29	0.32		2.99	3.86	0.89		24.45	67.54	18.9789		40.27	65.89	25.65
7.78	6.38	2.781		52.7	44.44	17.04		7.36	5.36	2.65		41.1	30.3	24.68		0.97	1.26	0.32		3.32	4.68	0.98		30.8	47.98	12.318		46.82	73.74	18.93
8.35	7.61	2.991		52.42	49.15	17		7.36	5.55	2.65		42.54	31.74	28.24		0.98	1.37	0.32		2.61	3.07	0.85		35.29	54.19	14.1165		47.47	74.52	21.44
8.56	7.42	3.061		45.63	39.04	15.8		7.37	5.06	2.67		39.73	28.93	23.87		0.98	1.2	0.32		3.3	4.19	0.93		24.42	37.79	9.36961		39.78	65.3	15.53
7.55	7.14	2.676		49.75	41.79	16.52		7.42	5.54	2.67		42.33	31.53	27.77		0.98	1.39	0.32		2.89	3.67	0.87		25.19	54.06	14.0772		49.67	77.15	21.11
8.75	7.83	3.131		47.59	41.48	16.16		7.45	5.38	2.69		41.51	30.71	25.59		0.99	1.27	0.32		3.48	5.07	1.02		31.2	48.54	12.4802		46.64	68.73	19.57
7.53	6.83	2.711		50.82	39.29	16.72		7.86	5.65	2.69		42.95	32.15	23.28		1	1.38	0.33		2.59	3.02	0.78		37.76	57.61	15.1043		54.12	77.69	23.18
7.74	6.49	2.781		46.77	41.39	16		6.82	5.2	2.121		39.55	28.75	22.42		1.01	1.41	0.33		3.3	4.63	0.97		30.81	42.48	10.7259		39.77	72.48	16.63
7.45	6.34	2.606		49.02	41.45	16.4		7.61	5.12	2.49		39.83	29.03	23.99		1.09	1.37	0.4		3.44	5	0.96		24.92	39.86	9.96912		37.49	67.35	15.61
8.31	7.29	3.026		50.71	43.09	16.68		7.6	5.37	2.49		41.2	30.4	24.91		0.83	1.23	0.27		3.4	4.91	0.95		30.88	48.1	12.3524		44.19	71.61	26.98
7.45	6.68	2.571		47.97	41.7	16.24		7.52	5.12	2.47		37.8	27	18.22		0.73	1.11	0.24		3.66	5.57	1.02		32.74	39.61	9.89541		44.22	66.72	26.99
7.13	6.14	2.536		46.23	40.7	15.92		7.51	5.28	2.47		37.7	26.9	17.91		0.93	1.33	0.3		3.1	4.14	0.92		31.69	45.07	11.4767		45.04	68.22	19.09
7.25	6.23	2.606		51.72	42.66	16.88		7.49	5.22	2.45		39.93	29.13	20.16		0.94	1.35	0.31		3.4	4.91	0.95		27.4	43.28	10.9588		43.08	70.61	26.65
7.52	6.94	2.711		47.98	40.22	16.24		7.48	5.32	2.45		39.51	28.71	18.63		0.97	1.38	0.32		2.51	2.98	0.76		30.82	46.64	11.9288		42.22	67.31	26.4
8.45	7.37	3.096		48.76	40.28	16.36		7.46	5.34	2.44		38.32	27.52	18.95		0.75	1.14	0.24		3.4	4.89	1		30.15	47.09	12.0595		41.46	69.25	26.18
7.45	6.82	2.711		50.71	42.7	16.68		7.44	5.57	2.43		39.73	28.93	22.75		0.97	1.37	0.32		3.12	4.21	0.93		28.91	55.05	14.3642		40.97	70.59	26.03
7.27	6.27	2.571		50.76	43.35	16.72		7.39	5.13	2.42		39.73	28.93	23.77		0.94	1.35	0.31		3.56	5.33	1		28.16	40.19	10.0635		50.26	69.47	26.7
7.86	7.05	2.571		50.85	43.57	16.72		7.38	5.35	2.42		39.73	28.93	22.8		0.9	1.3	0.29		2.79	3.46	0.84		30.43	47.48	12.1735		51.76	71.27	27.15
7.03	6.02	2.536		47.05	38.15	16.08		7.35	5.75	2.42		37.9	27.1	18.25		0.92	1.32	0.3		2.65	3.13	0.8		30.44	61.31	15.4168		47.79	64.1	25.39
7.11	6.16	2.571		52.54	44.09	17		7.35	5.66	2.41		39.84	29.04	20.5		0.93	1.33	0.3		3.06	4.15	0.92		30.54	58.69	15.291		49.98	71.53	27.21
7.24	6.93	2.606		48.81	41.08	16.36		7.34	5.58	2.41		38.32	27.52	18.97		0.94	1.35	0.31		2.65	3.1	0.79		34.23	58.25	15.1765		48.33	68.36	26.43
7.03	6.08	2.536		49.58	39.15	16.52		7.34	5.68	2.39		38.42	27.62	23.29		0.91	1.31	0.3		2.93	3.78	0.88		34.05	55.24	14.4202		49.63	67.52	26.23
7.11	7.02	2.606		51.53	41.04	16.84		7.32	5.56	2.38		39.93	29.13	20.09		1.03	1.45	0.34		2.83	3.56	0.85		34.02	54.61	14.2374		51.45	72.09	27.35
7.22	6.13	2.536		51.59	41.09	16.84		7.32	5.48	2.38		39.93	29.13	20.11		0.91	1.31	0.3		3	3.97	0.9		33.72	52.02	13.4866		50.89	70.23	26.89
7.29	6.04	2.641		51.67	44.03	16.88		7.31	5.51	2.369		38.93	28.13	20.14		0.93	1.33	0.3		3.02	4.03	0.91		25.49	53.09	13.7971		40.64	69.92	26.82
7.67	6.58	2.746		53.88	43.79	17.24		7.3	5.52	2.366		39.75	28.95	21.05		0.95	1.35	0.31		3.36	5.02	1.01		24.69	53.36	13.8748		41.19	74.18	27.86
7.69	6.27	2.746		52.42	42.09	17		7.3	5.53	2.36		39.74	28.94	18.04		0.88	1.27	0.29		2.67	3.53	0.81		34.94	53.72	13.978		41.05	71.61	27.23
7.84	6.85	2.641		53.02	45.01	17.08		7.3	5.57	2.34		39.74	28.94	18.26		0.89	1.29	0.29		3.04	4.08	0.91		26.76	55.17	14.3986		46.75	73.65	27.73
7.88	6.63	2.781		48.6	42.04	16.32		7.29	5.76	2.332		38.21	27.41	16.68		0.89	1.29	0.29		3.62	5.79	1.09		22.13	61.51	16.2335		48.57	67.44	26.21
7.9	5.92	2.781		42.67	38.01	15.28		7.27	5.55	2.326		36.77	25.97	14.56		0.85	1.25	0.28		3.5	5.41	1.05		26.52	54.51	14.2089		43.86	75.2	23.95
7.94	6.83	2.571		45.38	37.7	15.76		7.26	5.18	2.31		37.39	26.59	15.53		0.83	1.23	0.27		3.38	5.04	1.02		26.23	41.66	10.49		47.44	63.69	25.29
7.98	7.27	2.466		45.44	37.35	15.76		7.26	5.27	2.31		37.49	26.69	15.55		0.93	1.33	0.3		3.52	5.47	1.06		28.47	44.76	11.3873		48.31	64.73	25.54
7.99	6.34	2.571		46.67	39.81	16		7.25	5.37	2.287		37.8	27	15.99		0.9	1.3	0.29		3.36	4.96	1.01		30.93	48.16	12.3701		46.95	64.31	25.44
8.01	5.91	2.851		52.53	45.01	17		7.24	5.28	2.286		39.14	28.34	18.08		0.91	1.31	0.3		3.54	4.64	1.07		28.73	45.12	11.4915		48.52	76.97	27.07
8.01	6.72	2.816		50.65	42.97	16.68		7.22	5.22	2.284		39.73	28.93	17.41		1.04	1.45	0.34		3.46	5.17	1.04		27.25	43.08	10.8988		49.95	70.3	26.91
8.04	5.87	2.886		59.98	49.79	18.2		7.2	5.29	2.279		40.58	29.78	20.74		0.92	1.32	0.3		3.3	4.81	0.94		28.95	45.43	11.5807		52.51	80.56	29.42
8.34	6.62	2.921		58.26	53.02	17.96		7.18	5.18	2.277		40.27	29.47	20.13		0.99	1.4	0.33		3.32	4.85	0.95		26.35	41.84	10.5407		52	79.95	29.27
8.34	6.02	2.921		49.84	42.85	16.56		7.16	4.63	2.27		38.52	27.72	17.12		0.91	1.31	0.3		3.38	5.03	0.96		32.03	49.68	12.811		41.81	67.72	26.28
8.67	7.11	2.536		51.49	41.88	16.84		7.15	4.55	2.267		39.93	29.13	17.71		0.77	1.16	0.25		3.38	5.06	0.97		29.92	46.78	11.9699		45.56	72.22	27.38
8.69	5.95	3.166		51.09	40.07	16.76		7.14	4.47	2.262		39.83	29.03	17.57		0.85	1.25	0.28		3.36	4.95	0.96		28.11	44.27	11.2434		43.21	69.41	26.69
8.98	7.33	2.536		58.35	50.97	17.96		7.12	4.38	2.259		40.27	29.47	20.16		0.82	1.21	0.27		2.75	3.36	0.82		25.79	41.06	10.3159		53.39	81.61	29.68
7.68	6.49	2.886		47.71	39.12	16.16		7.1	4.5	2.245		38.01	27.21	16.36		0.87	1.27	0.29		2.91	3.74	0.87		28.7	45.09	11.4813		40.35	65.97	25.85
7.02	6.05	2.501		51.09	42.52	16.76		7.06	4.55	2.24		39.83	29.03	19.9		0.91	1.32	0.3		3.06	4.16	0.92		30.03	46.93	12.0131		43.21	69.41	26.69
8.43	7.52	3.061		60.51	52.81	18.28		7.05	5.78	2.23		40.69	29.89	23.76		0.87	1.27	0.29		2.93	3.79	0.88		25.22	40.27	10.0867		56.07	84.83	30.47
7.05	5.87	2.171		49.59	39.87	16.52		7.03	4.68	2.22		38.42	27.62	19.29		0.92	1.32	0.3		2.83	3.53	0.85		27.76	43.79	11.105		41.81	67.73	26.28
7.45	6.16	2.641		48.01	40.01	16.24		7.03	4.32	2.21		38.11	27.31	18.64		0.97	1.37	0.32		3.12	3.82	0.94		26.08	41.47	10.4326		40.08	65.65	25.77
7.74	6.55	2.676		52.94	47.96	17.08		7.02	5.29	2.195		39.24	28.44	18.23		0.82	1.21	0.27		2.77	3.48	0.83		32.43	50.24	12.9716		46.12	72.9	27.55
7.78	6.74	2.711		50.84	39.67	16.72		7.02	4.62	2.194		39.73	28.93	17.48		0.99	1.4	0.33		3.14	4.35	0.94		25.24	40.3	10.0953		44.19	70.58	26.98
7.54	7.05	2.606		43.29	32.98	15.36		7.01	5.73	2.19		36.87	26.07	14.78		0.84	1.24	0.28		3	3.99	0.91		28.9	45.37	11.5613		36.58	61.46	24.74
7.31	6.27	2.676		47.77	37.87	16.2		7	5.49	2.186		38.01	27.21	16.38		0.95	1.35	0.31		2.89	3.68	0.87		23.57	37.99	9.4272		40.02	65.58	25.75
8.57	7.61	2.991		47.99	38.61	16.24		7	5.46	2.181		38.11	27.31	18.64		0.79	1.18	0.26		2.93	3.28	0.88		23.06	37.29	9.22396		42.68	68.78	26.54
8.25	7.45	2.886		53.53	44.32	17.16		6.99	4.68	2.18		39.35	28.55	20.9		0.84	1.24	0.28		2.93	3.78	0.88		27.21	43.03	10.8845		48.38	75.61	28.21
7.22	6.23	2.271		53.24	44.27	17.12		6.95	4.41	2.18		39.24	28.44	20.79		1	1.41	0.33		3.28	4.01	0.98		30.29	47.29	12.1169		45.87	72.59	27.47
7.51	6.73	2.711		46.45	37.96	15.96		6.95	4.77	2.175		37.7	26.9	18		0.86	1.26	0.28		3.08	3.18	0.93		24.9	39.83	9.9591		39.42	64.86	25.58
8.56	7.53	2.991		50.57	42.65	16.68		6.94	4.91	2.16		39.73	28.93	19.69		0.83	1.23	0.27		3.56	3.62	1.07		26.86	42.54	10.744		45.33	71.95	27.31
7.96	6.41	3.045		48.41	39.32	16.32		6.94	4.65	2.16		38.21	27.41	18.81		0.91	1.31	0.3		3.6	3.43	1.08		28.24	44.45	11.2975		40.96	66.71	26.03
7.12	5.92	2.35		51.64	42.01	16.88		6.93	4.51	2.16		39.93	29.13	20.13		0.85	1.24	0.28		3.16	4.42	0.95		27.05	42.81	10.8218		44.66	71.15	27.12
7.45	6.38	2.905		47.6	37.38	16.16		6.93	4.48	2.16		38.01	27.21	18.47		0.78	1.17	0.26		2.89	3.01	0.87		27.16	42.96	10.865		40.03	65.59	25.76
7.86	6.95	3.045		49.84	39.3	16.56		6.93	4.66	2.155		39.52	28.72	19.39		0.82	1.21	0.27		2.95	3.82	0.88		32.81	50.76	13.1223		43.49	69.74	26.77
7.22	5.96	2.35		51.53	41.09	16.84		6.93	4.62	2.155		38.93	28.13	20.09		0.82	1.21	0.27		3.06	4.17	0.92		31.76	49.32	12.705		43.89	70.22	26.89
7.35	5.95	2.975		48.79	40.96	16.36		6.92	4.5	2.151		39.65	28.85	21.06		0.95	1.36	0.31		2.91	3.48	0.87		28.83	45.26	11.531		40.9	66.64	26.01
8.12	6.98	3.22		46.94	39.57	16.04		6.92	4.45	2.15		40.17	29.37	22.6		0.8	1.28	0.27		3.08	4.19	0.93		27.43	43.33	10.9716		36.13	66.91	31.46
7.27	6.49	2.54		53.61	42.65	16.84		6.92	4.69	2.15		41.82	31.02	26.31		0.8	1.35	0.27		3.3	4.82	0.94		33.39	51.56	13.3549		45.09	71.66	34.08
8.23	7.08	3.185		57.54	46.23	17.44		6.91	4.57	2.15		41.2	30.4	24.86		0.8	1.26	0.28		3.38	5.06	0.92		30.56	47.66	12.2246		50.09	77.66	33.05
7.42	6.31	2.94		55.51	42.45	17.12		6.9	4.47	2.15		40.07	29.27	22.48		0.81	1.37	0.28		3.22	4.57	0.92		28.07	44.21	11.2271		46.66	73.55	31.37
9.07	7.22	3.465		62.01	51.05	18.08		6.89	4.56	2.14		41.2	30.4	24.8		0.83	1.39	0.29		3.34	4.92	0.95		30.32	47.32	12.1264		54.81	83.32	33.02
7.96	6.74	3.08		63.74	52.65	18.36		6.89	4.72	2.131		42.13	31.33	27		0.83	1.23	0.29		2.93	3.31	0.88		34.09	52.53	13.635		55.67	84.35	34.57
8.73	6.52	3.255		54.63	43.11	16.96		6.87	4.43	2.13		39.86	29.06	21.91		0.83	1.29	0.29		2.91	3.24	0.87		31.99	42.72	12.7946		46.16	72.95	30.97
7.89	6.12	3.08		56.41	46.12	17.24		6.85	4.52	2.13		40.38	29.58	23.08		0.85	1.37	0.3		3.24	4.64	0.97		31.67	45.74	12.6693		47.22	74.22	31.8
7.45	5.91	2.835		55.98	43.34	17.2		6.85	4.49	2.13		40.17	29.37	22.54		0.85	1.24	0.32		3.4	5.08	1.02		28.65	45.01	11.458		46.41	73.25	31.41
8.01	7.53	3.22		63.84	50.13	18.36		6.84	4.76	2.13		42.33	31.53	25.59		0.86	1.22	0.32		2.65	3.03	0.8		35.19	54.06	14.0772		55.39	84.02	34.98
7.57	6.35	2.975		52.32	43.77	16.6		6.84	4.31	2.129		38.73	27.93	22.8		0.86	1.28	0.32		2.83	3.56	0.85		26.65	38.79	10.6595		43.55	69.81	29.48
7.66	6.88	2.905		55.98	46.34	17.2		6.84	4.49	2.12		40.48	29.68	23.36		0.88	1.39	0.32		3.22	4.58	0.97		28.65	45.01	11.458		48.17	75.35	32
7.95	6.86	3.08		56.32	44.89	17.24		6.83	4.52	2.12		40.38	29.58	22.94		0.88	1.35	0.33		3.04	4.1	0.92		29.16	45.73	11.6659		43.98	70.33	31.7
8.62	7.29	3.28		55.42	44.16	17.08		6.83	4.55	2.11		40.89	30.09	23.8		0.89	1.42	0.34		3.08	4.21	0.93		31.49	41.96	14.06		47.52	74.58	24.93
7.21	6.68	2.93		61.12	48.09	17.92		6.82	4.65	2.11		41.61	31.65	24.2		0.9	1.09	0.34		2.91	3.72	0.87		33.82	45.54	15.1		52.59	80.66	25.99
7.63	6.41	2.86		51.14	38.62	16.4		6.79	4.65	2.091		41.41	30.93	24.09		0.91	1.14	0.34		3.74	4.46	1.13		31.89	45.64	15.13		37.65	67.54	25.7
7.43	6.71	2.82		54.77	41.9	16.96		6.78	4.66	2.09		41.72	32.27	24.26		0.91	1.07	0.34		3.88	3.54	1.17		33.98	45.8	15.17		46.69	73.58	26.23
7	5.86	2.31		57.33	44.36	17.36		6.78	4.62	2.09		41.3	30.67	24.03		0.92	1.02	0.35		3.64	4.05	1.05		33.13	44.45	14.79		48.8	76.11	25.6
7.98	7.45	3.07		55.13	45.98	17		6.76	4.63	2.087		41.61	31.68	24.2		0.94	1.03	0.36		3.72	4.43	1.07		31.29	44.71	14.86		47.52	74.58	26
8.07	7.04	3.209		55.33	44.16	17.04		6.73	4.67	2.083		42.75	36.82	24.84		0.94	1.13	0.36		3.64	3.81	1.05		36.33	49.39	16.22		48.79	76.1	28.01
8.51	7.53	3.289		65.77	55.03	18.6		6.73	4.66	2.07		42.44	35.73	24.67		0.96	1.03	0.36		3.48	3.41	1		36.11	49.06	16.12		58.31	87.51	27.58
7.7	7.03	3.139		63.84	49.78	18.32		6.72	4.7	2.06		41.51	31.42	24.15		0.96	1.05	0.36		3.74	4.66	1.08		37.09	50.57	16.56		55.47	84.11	27.82
8.2	7.88	3.229		58.41	45.59	17.52		6.71	4.62	2.05		42.33	35.2	24.6		0.97	1.15	0.36		3.42	3.81	0.98		33.32	47.87	15.77		51.58	79.45	27.37
7.86	6.92	3.169		64.22	52.27	18.36		6.71	4.61	1.93		41.92	33.4	24.38		0.98	1.2	0.37		3.62	3.99	1.04		32.1	47.51	15.67		55.65	84.33	26.67
8.66	7.66	3.309		55.37	43.2	17.04		6.7	4.57	1.91		41.2	30.23	23.97		0.98	1.02	0.37		3.68	4.43	1.11		32.01	42.74	14.29		48.14	75.32	25.43
8.05	7.44	3.209		57.12	44.32	17.32		6.66	4.68	1.83		41.92	33.42	24.38		0.98	1.15	0.38		3.54	4.44	1.07		32.54	46.64	15.42		49.5	76.94	26.68
7.51	6.99	3.109		62.52	49.14	18.12		6.63	4.81	1.83		42.64	36.62	24.78		0.99	1.21	0.38		3.18	4.46	0.96		37.34	50.96	16.67		54.08	82.44	27.93
7.6	6.96	3.129		57.43	46.74	17.36		6.6	4.38	1.8		39.45	23.48	22.99		1.01	1.23	0.39		3.12	4.3	0.94		27.93	36.46	12.47		48.94	76.27	22.79
8.31	7.69	3.249		52.06	42.45	16.52		6.491	4.37	2.3		39.66	24.09	22.55		0.95	1.19	0.35		3.12	4.33	0.94		27.57	35.9	12.31		44.89	71.42	23.03
8.74	7.89	3.329		63.83	52.44	18.32		7.37	4.7	2.45		42.23	34.61	27.38		1.04	1.29	0.38		3.34	4.91	0.95		32.9	47.2	15.58		57.02	85.97	27.14
8.19	7.77	3.229		55.99	43.02	17.16		7.39	4.72	2.45		42.33	34.97	27.57		1.06	1.3	0.41		3.32	4.87	0.95		33.28	47.8	15.75		48.96	76.31	27.28
7.64	6.5	3.129		55.55	42.78	17.08		6.86	4.34	2.29		38.93	21.51	20.12		0.99	1.23	0.37		3.38	5.06	0.97		27.04	35.06	12.07		46.22	73.02	22.02
8.42	7.37	3.269		57.12	49.56	17.32		7	4.45	2.33		40.17	25.98	22.6		1.09	1.33	0.4		3.26	4.72	0.98		29.28	38.53	13.07		49.37	76.79	23.77
7.39	7.05	3.089		55.67	46.23	17.12		7.35	4.69	2.44		41.82	32.93	26.44		0.96	1.2	0.36		3.26	4.68	0.98		32.61	46.76	15.45		47.34	74.36	26.48
7.53	6.75	3.109		58.86	49.75	17.6		7.25	4.62	2.41		41.3	30.44	25.07		0.98	1.22	0.36		3.04	4.09	0.92		33.17	44.52	14.81		49.99	77.53	25.51
8.3	6.73	3.249		56.83	46.43	17.28		7.57	4.84	2.51		42.75	37.22	28.82		0.95	1.19	0.35		3.22	4.57	0.97		34.06	52.06	16.99		47.92	75.06	28.16
7.96	6.97	3.189		63.55	50.19	18.28		7.04	4.47	2.34		40.48	27.19	23.27		0.91	1.14	0.34		3.4	5.1	1.02		29.81	39.36	13.31		56.34	85.15	24.24
8.65	7.36	3.309		59.06	48.24	17.6		7.14	4.54	2.38		40.58	28.46	23.42		0.87	1.1	0.33		3.1	3.31	0.93		29.45	41.89	14.04		49.48	76.93	24.35
7.5	6.26	3.109		55.95	44.96	17.16		7.51	4.8	2.49		42.85	38.77	29.13		1.03	1.27	0.4		2.91	3.24	0.87		34.09	50.57	16.56		49.28	76.69	28.38
7.31	6.84	2.89		57.73	46.52	17.4		7.21	4.59	2.4		41.1	30.73	24.68		0.95	1.19	0.35		3.4	4.64	0.97		30.57	43.59	14.54		49.02	76.37	25.24
7.56	5.99	2.55		57.3	45.58	17.36		7.43	4.74	2.46		41.92	34.03	26.5		0.88	1.14	0.34		3.44	4.71	0.98		33.86	48.68	16.01		47.05	74.01	26.53
7.64	6.47	3.03		64.02	51.78	18.36		7.51	4.8	2.49		42.44	36.47	27.85		0.89	1.16	0.34		2.87	3.13	0.86		33.09	50.57	16.56		54.64	83.11	27.48
8.22	6.83	3.17		53.64	41.65	16.8		7.34	4.68	2.44		41.72	33.48	26.2		0.9	1.18	0.34		3.02	3.56	0.91		32.54	46.64	15.42		39.91	71.45	26.31
8	7.13	3.14		57.3	45.87	17.36		7.46	4.77	2.48		42.64	37.55	23.45		0.91	1.17	0.34		3.38	4.58	1.02		36.4	49.51	16.25		50.31	77.92	27.9
7.29	6.77	2.86		47.64	36.45	15.8		6.92	4.38	2.31		39.85	24.19	23.05		0.91	1.19	0.33		3.3	4.31	0.99		27.93	36.46	12.47		38.8	64.12	22.67
8.2	7.64	3.28		47.31	37.31	15.76		6.89	4.37	2.3		39.66	25.01	22.51		0.92	1.3	0.36		3.44	5.24	1.04		27.57	35.9	12.31		38.05	65.62	23
8.64	7.22	3.35		53.97	42.97	16.84		7.37	4.7	2.45		42.02	34.59	26.81		0.94	1.13	0.35		2.89	3.67	0.87		32.9	47.2	15.58		45.95	72.69	26.74
8.71	7.85	3.24		59.31	47.56	17.64		7.51	4.81	2.49		42.85	38.76	29.12		0.94	1.12	0.36		3	3.98	0.9		37.21	50.75	16.61		52.43	80.46	28.37
7.28	6.73	3.03		46.82	39.78	15.68		6.86	4.34	2.29		39.04	22.87	20.32		0.94	1.15	0.36		3.38	5.06	1.02		27.04	35.06	12.07		42.19	68.19	22.16
8.09	7.38	3.17		48.86	38.57	16		7	4.45	2.33		40.17	26.99	22.6		0.95	1.11	0.36		3.08	4.19	0.93		29.28	38.53	13.07		41.13	66.91	23.77
7.24	6.89	2.79		53.71	42.65	16.8		7.35	4.69	2.44		41.82	33.68	26.31		1.06	1.18	0.43		3.3	4.82	0.99		32.61	46.76	15.45		45.09	71.66	26.39
7.99	7.48	3.14		57.64	46.23	17.4		7.18	4.57	2.39		41.2	31.06	24.86		0.86	1.09	0.36		3.38	5.06	1.02		30.08	42.86	14.32		50.09	77.66	25.36
7.39	6.71	2.82		55.61	44.45	17.08		7.04	4.47	2.34		40.07	26.76	22.48		0.96	1.2	0.37		3.22	4.57	0.97		29.86	39.41	13.33		46.66	73.55	23.68
9.04	7.62	3.42		62.11	50.05	18.08		7.17	4.56	2.38		41.2	30.97	24.8		0.98	1.22	0.37		3.34	4.92	0.95		29.88	42.52	14.23		54.81	83.32	25.33
7.93	7.14	3.03		63.84	49.65	18.32		7.39	4.72	2.45		42.13	34.94	27		0.83	1.06	0.31		2.97	3.31	0.89		33.24	47.73	15.73		55.67	84.35	26.88
8.7	6.92	3.21		54.73	43.11	16.96		6.98	4.43	2.32		39.86	25.73	22.91		0.89	1.12	0.33		2.91	3.24	0.87		28.87	37.92	12.89		46.16	72.95	23.28
7.86	6.52	3.03		56.51	46.12	17.24		7.1	4.52	2.36		40.38	27.85	23.08		0.97	1.2	0.37		3.24	4.64	0.97		28.84	40.94	13.77		47.22	74.22	24.11
7.42	6.31	2.69		56.08	43.34	17.16		7.07	4.88	2.35		40.17	26.87	22.54		0.85	1.07	0.32		3.4	5.08	1.02		30.37	40.21	13.56		46.41	73.25	23.72
7.98	6.93	3.17		63.94	49.93	18.32		7.45	5.15	2.47		42.33	36	27.59		0.83	1.05	0.31		2.87	3.02	0.86		33.24	49.26	16.18		55.39	84.02	27.29
7.54	6.75	2.93		52.42	39.77	16.6		6.81	4.7	2.17		38.73	21.93	22.8		0.88	1.11	0.33		2.83	3.56	0.85		26.34	33.99	11.76		34.65	69.81	43.55
7.53	7.28	2.46		56.08	46.34	17.16		7.07	4.88	2.35		40.48	28.36	23.36		0.98	1.22	0.36		3.22	4.58	0.97		30.37	40.21	13.56		39.27	75.35	18
7.92	6.36	2.73		46.42	34.89	15.6		7.1	4.91	2.36		40.38	27.6	22.94		0.94	1.18	0.35		3.04	4.1	0.92		30.84	40.93	13.77		35.08	70.33	17.7
8.11	7.55	3.14		46.09	32.32	15.56		7.38	5.1	2.45		41.51	32.3	25.54		1.01	1.25	0.37		2.89	3.67	0.87		32.1	47.51	15.67		36.97	72.6	19.54
8.42	7.31	3.11		52.75	39.24	16.64		6.84	4.72	2.28		39.14	23.3	20.56		1.09	1.06	0.41		3.02	4.06	0.91		26.7	34.55	11.92		35.99	71.42	16.02
7.64	6.31	3		58.09	45.23	17.48		7.22	4.99	2.4		40.89	29.95	24.24		0.93	0.9	0.38		3.26	4.7	0.98		32.59	43.62	14.55		39.52	75.66	18.62
8.98	8.58	3.6		45.6	32.45	15.48		7.04	4.86	2.34		40.79	29.6	24.05		0.94	1.17	0.39		2.81	3.49	0.84		29.84	39.38	13.32		31.14	65.61	18.48
8.82	7.93	3.28		47.64	35.24	15.8		7.51	5.19	2.49		42.95	38.85	15.68		0.89	1.12	0.37		2.95	3.86	0.89		33.18	50.72	16.6		40.63	76.99	22.1
7.6	6.52	3.03		52.49	39.54	16.6		6.82	4.71	2.07		38.63	21.68	17.28		0.99	1.23	0.36		2.93	3.77	0.88		26.41	34.11	11.79		34.3	69.4	15.39
7.52	7.05	2.59		50.88	37.65	16.36		7.36	5.09	2.44		41.92	34.23	16.75		0.88	1.11	0.37		3.32	4.89	1		32.83	47.1	15.55		36.65	72.21	20.29
8.9	7.84	3.31		50.05	34.15	16.2		7.49	5.18	2.48		42.75	38.17	16.48		0.93	1.16	0.38		2.59	3	0.78		33.8	50.12	16.43		40.98	77.41	21.84
7.78	6.92	3.07		51.09	34.21	16.4		7.46	5.16	2.47		42.33	36.1	16.82		0.87	1.1	0.36		2.93	3.77	0.88		36.33	49.39	16.22		38.45	74.37	21.03
7.89	6.77	2.73		49.11	34.3	16.04		8.01	5.55	2.65		44.6	47.93	25.7		0.89	1.12	0.37		2.95	3.86	0.89		40.98	62.74	20.08		31.37	65.89	25.65
7.75	6.38	3.03		55.1	44.44	17		7.2	4.97	2.39		41.1	30.73	24.68		0.86	1.09	0.36		3.26	4.68	0.98		32.3	43.18	14.42		37.92	73.74	18.93
8.32	7.61	3.24		54.79	49.15	16.96		7.46	5.16	2.47		42.54	37.16	28.24		0.97	1.2	0.36		2.83	3.07	0.85		33.33	49.39	16.22		38.57	74.52	21.44
8.53	7.42	3.31		47.44	39.04	15.8		6.77	4.67	2.26		38.73	22.05	22.87		0.81	1.03	0.3		3.08	4.19	0.93		25.69	32.99	11.47		30.88	65.3	15.53
7.52	7.14	2.93		51.9	41.79	16.52		7.45	5.15	2.47		42.33	36.32	27.77		0.98	1.22	0.36		2.89	3.67	0.87		33.99	49.26	16.18		40.77	77.15	21.11
8.72	7.83	3.38		49.56	41.48	16.12		7.22	4.99	2.4		41.51	32.39	25.59		0.87	1.1	0.32		3.4	5.07	1.02		32.66	43.74	14.58		33.74	68.73	19.57
7.5	6.83	2.96		53.06	39.29	16.68		7.6	5.26	2.52		42.95	39.05	23.28		0.98	1.21	0.36		2.61	3.02	0.78		33.53	52.81	16.2		41.22	77.69	22.18
7.71	6.49	3.03		48.68	41.39	16		6.97	4.81	2.32		39.55	24.86	21.42		1	1.24	0.37		3.24	4.63	0.97		28.74	37.68	12.83		36.87	72.48	16.63
7.42	6.34	2.86		51.11	41.45	16.4		6.86	4.73	2.29		38.83	22.27	22.99		0.97	1.2	0.36		3.36	5	1.01		27.04	35.06	12.07		32.59	67.35	15.61
8.28	7.29	3.28		52.94	43.09	16.68		7.2	4.98	2.39		41.2	31.16	24.91		0.83	1.06	0.31		3.34	4.91	1		32.37	43.3	14.45		36.14	71.61	19.09
7.42	6.68	2.82		49.97	41.7	16.2		6.85	4.73	2.28		37.8	25.05	18.22		0.73	0.94	0.28		3.56	5.57	1.07		26.88	34.81	12		32.07	66.72	14.94
7.1	6.14	2.79		48.09	40.7	15.88		7.08	4.89	2.36		37.7	24.5	17.91		0.93	1.16	0.38		3.06	4.14	0.92		30.42	40.27	13.58		33.32	68.22	15.31
7.22	6.23	2.86		54.03	42.66	16.84		7	4.83	2.33		38.93	28.56	20.16		0.94	1.18	0.39		3.34	4.91	1		29.25	38.48	13.06		35.32	70.61	15.9
7.49	6.94	2.96		49.99	40.22	16.2		7.14	4.93	2.38		38.11	25.8	18.63		0.97	1.21	0.36		2.55	2.88	0.76		31.43	41.84	14.03		32.56	67.31	15.09
8.42	7.37	3.35		50.83	40.28	16.36		7.16	4.95	2.38		38.32	26.37	20.95		0.75	0.97	0.28		3.32	4.89	1		31.72	42.29	14.16		34.18	69.25	15.56
7.42	6.82	2.96		52.94	42.7	16.68		7.49	5.18	2.48		38.73	27.82	21.75		0.97	1.2	0.36		3.08	4.21	0.93		33.87	50.25	16.46		35.29	70.59	15.89
7.24	6.27	2.82		53	43.35	16.68		6.87	4.74	2.29		38.73	27.86	21.77		0.94	1.18	0.39		3.48	5.33	1.05		27.24	35.39	12.16		34.36	69.47	15.61
7.83	7.05	2.82		53.09	43.57	16.68		7.18	4.96	2.39		38.73	27.92	21.8		0.9	1.13	0.37		2.79	3.46	0.84		31.96	42.68	14.27		35.86	71.27	16.06
7	6.02	2.69		48.98	38.15	16.04		7.75	5.36	2.57		37.9	25.11	18.25		0.92	1.15	0.38		2.65	3.13	0.8		40.95	56.51	18.28		29.89	64.1	14.3
7.08	6.16	2.72		54.92	44.09	17		7.63	5.27	2.53		39.14	28.17	20.5		0.93	1.16	0.38		3.06	4.15	0.92		38.95	53.45	17.39		36.08	71.53	16.12
7.21	6.93	2.86		50.88	41.08	16.36		7.5	5.19	2.49		38.32	25.41	18.97		0.94	1.18	0.39		2.65	3.1	0.79		34	50.44	16.52		33.43	68.36	15.34
7.95	6.08	2.22		51.72	39.15	16.48		7.64	5.29	2.53		38.42	25.98	19.29		0.91	1.14	0.34		2.93	3.78	0.88		39.24	53.89	17.52		32.73	67.52	15.14
7.98	7.02	3.1		53.83	41.04	16.8		7.47	5.17	2.48		38.93	27.42	20.09		1.03	1.28	0.38		2.83	3.56	0.85		33.6	49.81	16.34		36.55	72.09	16.26
7.91	6.13	2.82		53.89	41.09	16.84		7.37	5.09	2.45		38.93	27.46	20.11		0.91	1.14	0.34		3	3.97	0.9		32.92	47.22	15.59		34.99	70.23	15.8
7.08	6.04	2.86		53.98	44.03	16.84		7.41	5.12	2.46		38.93	27.53	20.14		0.93	1.16	0.34		3.02	4.03	0.91		33.62	48.29	15.9		34.74	69.92	15.73
7.26	6.58	2.89		56.37	43.79	17.2		7.42	5.13	2.46		39.75	29.16	21.05		0.95	1.18	0.35		3.36	5.02	1.01		33.77	48.56	15.97		38.29	74.18	16.77
7.66	6.27	3		54.79	42.09	16.96		7.44	5.14	2.47		39.14	28.08	18.04		0.88	1.1	0.33		2.67	3.17	0.81		34.02	48.92	16.08		36.15	71.61	16.14
7.87	6.85	3.03		55.44	45.01	17.08		7.5	5.18	2.49		39.64	28.52	18.26		0.89	1.12	0.33		3.04	4.08	0.91		34.96	50.37	16.5		37.85	73.65	16.64
7.81	6.63	2.89		50.66	42.04	16.32		7.76	5.37	2.57		38.21	25.26	16.68		0.89	1.12	0.33		3.62	5.79	1.09		38.06	56.71	18.33		32.67	67.44	15.12
8.95	5.92	2.69		44.24	38.01	15.24		7.47	5.16	2.48		36.77	20.87	14.56		0.85	1.08	0.32		3.5	5.41	1.05		33.53	49.71	16.31		24.96	58.2	12.86
8.31	6.83	3.17		47.17	37.7	15.72		6.531	4.79	2.31		37.39	22.87	15.53		0.83	1.06	0.31		3.38	5.04	1.02		28.2	36.86	12.59		29.54	63.69	14.2
8.66	7.27	3.42		47.24	37.35	15.76		6.661	4.88	2.35		37.49	22.92	15.55		0.93	1.16	0.34		3.52	5.47	1.06		30.22	39.96	13.49		30.41	64.73	14.45
7.85	6.34	3.03		48.57	39.81	15.96		6.811	4.98	2.4		37.8	23.83	15.99		0.9	1.13	0.33		3.36	4.96	1.01		32.41	43.36	14.47		30.05	64.31	14.35
7.96	5.91	2.82		54.91	45.01	17		6.681	4.89	2.36		39.64	28.16	18.08		0.91	1.14	0.34		3.54	4.64	1.07		30.44	40.32	13.59		32.91	70.97	15.19
8.01	6.72	3.14		52.88	42.97	16.68		6.591	4.83	2.33		38.73	26.77	17.41		1.04	1.28	0.38		3.46	4.77	1.04		29.12	38.28	13		35.05	70.3	15.82
7	5.87	2.79		62.98	49.79	18.2		6.691	4.9	2.36		40.58	27.7	20.74		0.92	1.15	0.34		3.3	4.81	0.99		30.64	40.63	13.68		35.62	80.56	15.98
7.64	6.62	3		61.11	53.02	17.92		6.541	4.79	2.31		40.27	26.42	20.13		0.99	1.23	0.37		3.32	4.85	1		28.31	37.04	12.64		43.1	79.95	18.18
8.64	6.02	2.79		52	42.85	16.52		6.871	5.02	2.42		38.52	20.19	17.12		0.91	1.14	0.34		3.38	5.03	1.01		31.4	44.88	14.91		43.61	67.72	18.33
8.31	7.11	3.17		53.78	41.88	16.8		6.751	4.94	2.38		38.93	21.41	17.71		0.77	0.99	0.29		3.38	5.06	1.02		31.52	41.98	14.07		36.66	72.22	16.29
7.19	5.95	2.79		53.35	40.07	16.76		6.641	4.66	2.34		38.83	21.12	17.57		0.85	1.08	0.32		3.36	4.95	1.01		29.88	39.47	13.34		34.31	69.41	15.6
7.98	7.33	3.07		61.21	50.97	17.92		6.511	4.57	1.91		40.27	26.49	20.16		0.82	1.04	0.31		2.75	3.36	0.82		27.82	36.26	12.42		44.49	81.61	18.59
7.65	6.49	3.14		49.69	39.12	16.16		6.681	4.69	1.93		38.01	18.61	16.36		0.87	1.1	0.33		2.91	3.74	0.87		30.42	40.29	13.58		31.45	65.97	14.76
6.99	6.05	2.75		53.35	42.52	16.76		6.751	4.94	1.84		38.83	21.12	19.9		0.91	1.15	0.34		3.06	4.16	0.92		31.61	42.13	14.11		34.31	69.41	15.6
8.4	7.52	3.31		63.55	52.81	18.28		6.481	4.55	1.88		40.69	28.09	23.76		0.87	1.1	0.33		2.93	3.79	0.88		27.31	35.47	12.19		47.17	84.83	19.38
7.02	5.87	2.32		51.73	39.87	16.48		6.621	4.65	1.81		38.42	20.01	19.29		0.92	1.15	0.34		2.83	3.53	0.85		29.59	38.99	13.21		32.91	67.73	15.19
7.42	6.16	2.89		50.02	40.01	16.2		6.531	4.58	2.11		38.11	18.84	18.64		0.97	1.2	0.36		3.12	3.82	0.94		28.07	36.67	12.53		31.18	65.65	14.68
7.71	6.55	2.93		55.36	47.96	17.04		6.891	5.04	2.22		39.74	22.49	18.23		0.82	1.04	0.31		2.77	3.38	0.83		32.76	45.44	15.07		37.22	72.9	16.46
7.75	6.74	2.96		53.08	39.67	16.68		6.481	4.75	2.09		38.73	20.93	17.48		0.99	1.23	0.37		3.14	4.35	0.94		27.33	35.5	12.2		35.29	70.58	15.89
7.51	7.05	2.86		44.91	32.98	15.36		6.691	4.9	2.16		36.87	15.35	14.78		0.84	1.07	0.32		3	3.99	0.91		30.6	40.57	13.66		27.68	61.46	13.65
7.28	6.27	2.93		49.76	37.87	16.16		6.381	4.68	2.06		38.01	18.66	16.38		0.95	1.18	0.35		2.89	3.68	0.87		28.83	33.19	13.53		31.12	65.58	14.66
8.54	7.61	3.24		50	38.61	16.2		6.351	4.66	2.05		38.11	18.83	18.64		0.79	1.01	0.3		2.93	3.28	0.88		25.36	32.49	11.32		33.78	68.78	15.45
8.22	7.45	3.14		55.99	44.32	17.16		6.591	4.83	2.13		39.65	22.92	20.9		0.84	1.07	0.32		2.93	3.78	0.88		29.08	38.23	12.98		39.48	75.61	17.12
7.19	6.23	2.42		55.68	44.27	17.12		6.771	4.95	2.18		39.74	22.71	20.79		1	1.24	0.37		3.28	4.01	0.98		31.85	42.49	14.22		36.97	72.59	16.38
7.48	6.73	2.89		48.33	37.96	15.92		6.461	4.63	2.09		37.7	17.68	18		0.86	1.09	0.32		3.08	3.18	0.93		27.01	35.03	12.06		30.52	64.86	14.49
8.53	7.53	3.24		52.79	42.65	16.64		6.571	4.81	2.12		38.73	20.73	19.69		0.83	1.06	0.31		3.56	3.62	1.07		28.76	37.74	12.84		36.43	71.95	16.22
7.93	6.41	3		50.45	39.32	16.28		6.651	4.87	2.15		38.21	19.13	18.81		0.91	1.14	0.34		3.6	3.33	1.08		30.02	39.65	13.4		32.06	66.71	14.94
7.09	5.92	2.1		53.95	42.01	16.84		6.581	4.82	2.13		38.93	21.53	20.13		0.85	1.07	0.32		3.16	4.42	0.95		28.94	38.01	12.92		35.76	71.15	16.03
7.42	6.38	2.76		49.57	37.38	16.12		6.591	4.82	2.13		38.01	18.53	18.47		0.78	1	0.3		2.89	3.19	0.87		29.05	38.16	12.97		31.13	65.59	14.67
7.83	6.95	3		52	39.3	16.52		6.911	5.05	2.23		38.52	20.19	19.39		0.82	1.04	0.31		2.95	3.82	0.88		31.09	45.96	15.22		34.59	69.74	15.68
7.19	5.96	2.2		53.83	41.09	16.8		6.851	5.01	2.21		38.93	21.44	20.09		0.82	1.04	0.31		3.06	4.17	0.92		31.17	44.52	14.81		41.19	70.22	24.87
7.32	5.95	2.93		50.86	40.96	16.36		6.681	4.89	2.16		39.45	23.2	21.06		0.95	1.19	0.35		2.91	3.48	0.87		32.53	40.46	14.96		36.19	66.64	25.9
8.09	6.98	3.17		48.86	39.57	16		6.601	4.84	2.13		40.17	25.99	22.6		0.88	1.11	0.33		3.08	4.19	0.93		28.21	38.53	13.07		34.99	66.91	15.8
7.24	6.49	2.49		53.71	42.65	16.8		6.951	5.08	2.24		41.82	32.68	26.31		0.94	1.18	0.4		3.76	4.82	0.99		32.34	46.76	15.45		32.23	71.66	23.28
8.2	7.08	3.14		57.64	46.23	17.4		6.781	4.96	2.19		41.2	30.06	24.86		0.86	1.09	0.32		3.84	5.06	1.02		30.31	42.86	14.32		32	77.66	14.92
7.39	6.31	2.89		55.61	42.45	17.08		6.641	4.86	2.14		40.07	25.76	22.48		0.96	1.2	0.36		3.66	4.57	0.97		26.46	39.41	13.33		37.76	73.55	23.19
9.04	7.22	3.42		62.11	51.05	18.08		6.771	4.95	2.18		41.2	29.97	24.8		0.98	1.22	0.36		3.8	4.92	1		31.21	42.52	14.23		45.91	83.32	24.84
7.93	6.74	2.97		63.84	52.65	18.32		6.991	5.11	2.15		42.13	33.94	27		0.83	1.06	0.31		3.18	3.31	0.88		33.41	47.73	15.73		46.77	84.35	26.39
8.7	6.52	3.21		54.73	43.11	16.96		6.581	4.82	2.12		39.86	24.73	21.91		0.89	1.12	0.33		2.69	3.24	0.87		27.16	37.92	12.89		37.26	72.95	22.79
7.86	6.12	2.98		56.51	46.12	17.24		6.701	4.91	2.16		40.38	26.85	23.08		0.97	1.2	0.36		3.3	4.64	0.97		28.81	40.94	13.77		38.32	74.22	23.62
7.42	5.91	2.59		56.08	43.34	17.16		6.671	4.68	2.15		40.17	25.87	22.54		0.85	1.07	0.32		3.48	5.08	1.02		28.67	40.21	13.56		37.51	73.25	23.23
7.98	7.53	3.17		63.94	50.13	18.32		7.051	4.95	2.27		42.33	35	25.59		0.83	1.05	0.31		3.12	3.13	0.8		28.71	49.26	16.18		46.49	84.02	26.8
7.54	6.35	2.93		52.42	43.77	16.6		6.411	4.5	2.07		38.73	20.93	19.8		0.88	1.11	0.33		3.28	3.56	0.85		25.01	33.99	12.76		34.65	69.81	21.3
7.63	6.88	2.76		56.08	46.34	17.16		6.671	4.68	2.15		40.48	27.36	23.36		0.98	1.22	0.36		3.68	4.58	0.97		26.69	40.21	13.56		39.27	75.35	23.82
7.92	6.86	2.95		56.42	44.89	17.2		6.701	4.91	2.16		40.38	26.6	22.94		0.94	1.18	0.37		3.5	4.1	0.92		26.81	40.93	13.77		35.08	70.33	23.52
8.66	7.29	3.28		55.31	44.16	17.08		6.751	4.94	2.38		40.89	28.95	24.24		0.9	1.25	0.34		3.54	3.71	0.93		30.11	41.96	14.93		50.72	67.58	26.42
7.25	6.68	2.93		61.01	48.09	17.96		6.901	5.04	2.42		41.61	31.65	25.74		0.75	1.09	0.32		3.36	3.22	0.87		33.91	45.54	15.89		55.79	73.66	27.48
7.67	6.41	2.86		51.03	38.62	16.44		6.901	5.04	2.42		41.41	30.93	25.34		0.8	1.14	0.33		3.62	3.96	1.13		30.2	45.64	14.96		44.85	60.54	27.19
7.47	6.71	2.82		54.66	41.9	17		6.911	5.05	2.43		41.72	32.27	26.08		0.74	1.07	0.32		3.28	3.04	1.17		30.91	45.8	15		49.89	66.58	27.72
7.04	5.86	2.31		57.22	44.36	17.4		6.851	5.01	2.41		41.3	30.67	25.2		0.69	1.02	0.3		3.48	3.55	1.1		33.71	49.39	16.05		52	69.11	27.09
8.02	7.45	3.07		55.02	45.98	17.04		6.861	5.02	2.41		41.61	31.68	25.76		0.69	1.03	0.3		3.62	3.93	1.12		34.71	44.71	16.69		50.72	67.58	27.49
8.11	7.04	3.17		55.22	44.16	17.08		7.061	5.16	2.47		42.75	36.82	28.6		0.79	1.13	0.33		3.38	3.31	1.1		34.62	44.45	16.62		51.99	69.1	29.5
8.55	7.53	3.21		65.66	55.03	18.64		7.041	5.15	2.47		42.44	35.73	28		0.7	1.03	0.3		3.22	2.91	1.05		35.07	49.06	17.05		51.34	80.51	26.92
7.74	7.03	3		63.73	49.78	18.36		7.111	5.19	2.49		41.51	31.42	25.61		0.72	1.05	0.31		3.7	4.16	1.13		29.91	50.57	16.39		52.7	77.11	28.17
8.24	7.88	3.14		58.3	45.59	17.56		6.991	5.11	2.45		42.33	35.2	27.7		0.8	1.15	0.34		3.38	3.31	1.03		31.41	47.87	17.6		54.78	72.45	28.86
7.9	6.92	3		64.11	52.27	18.4		6.981	5.1	2.45		41.92	33.4	26.71		0.85	1.2	0.36		3.46	3.49	1.09		31.31	47.51	17.5		58.67	77.33	29.31
8.7	7.66	3.28		55.26	43.2	17.08		6.781	4.96	2.39		41.2	30.23	24.95		0.69	1.02	0.3		3.62	3.93	1.11		32.31	42.74	16.12		58.85	68.32	28.16
8.09	7.44	3.07		63.91	44.32	17.36		6.941	5.07	2.44		41.92	33.42	26.72		0.81	1.15	0.34		3.62	3.94	1.07		33.11	46.64	17.25		61.51	69.94	29.07
7.55	6.99	2.89		63.72	49.14	18.16		7.121	5.2	2.49		42.64	36.62	28.49		0.87	1.21	0.36		3.62	3.96	0.96		32.42	50.96	15.5		57.28	75.44	29.42
7.64	6.96	3		63.44	46.74	17.4		6.521	4.77	2.31		39.75	23.48	21.21		0.88	1.23	0.36		3.56	3.8	0.94		28.77	36.46	14.3		52.14	69.27	24.28
8.35	7.69	3.28		62.41	42.45	16.56		6.491	4.76	2.3		39.66	24.09	21.55		0.84	1.19	0.35		3.58	3.83	0.94		28.51	35.9	14.14		48.09	64.42	24.52
8.78	7.89	3.38		58.95	52.44	18.36		6.971	5.09	2.45		42.23	34.61	27.38		0.93	1.29	0.39		3.4	4.41	1		33.31	47.2	17.41		60.22	78.97	28.63
8.23	7.77	3.21		58.75	43.02	17.2		6.991	5.11	2.45		42.33	34.97	27.57		0.95	1.3	0.39		3.4	4.37	1		33.41	47.8	17.58		52.16	69.31	28.77
7.68	6.5	2.82		57.62	42.78	17.12		6.461	4.53	2.29		38.93	21.51	20.12		0.88	1.23	0.39		3.46	4.56	1.02		30.31	35.06	13.9		49.42	66.02	23.51
8.46	7.37	3.19194		57.32	49.56	17.36		6.601	4.64	2.33		40.17	25.98	22.6		0.98	1.33	0.39		3.34	4.22	0.98		31.33	38.53	14.9		52.57	69.79	25.26
7.43	7.05	2.79127		57.19	46.23	17.12		6.951	4.69	2.44		41.82	32.93	26.44		0.85	1.2	0.36		3.32	4.18	0.98		31.21	46.76	17.28		50.54	67.36	27.97
7.57	6.75	2.84573		57.01	49.75	17.6		6.851	4.62	2.41		41.3	30.44	25.07		0.87	1.22	0.36		3.08	3.59	0.92		33.71	44.52	16.64		53.19	70.53	27
8.34	6.73	3.14526		57.01	46.43	17.32		7.171	5.23	2.51		42.75	37.22	28.82		0.84	1.19	0.35		3.28	4.07	0.97		33.21	52.06	15.82		51.12	68.06	29.65
8	6.97	3.013		56.72	50.19	18.32		6.641	4.86	2.34		40.48	27.19	23.27		0.8	1.14	0.34		3.48	4.6	1.02		31.41	39.36	15.14		59.54	78.15	25.73
8.69	7.36	3.28141		55.88	48.24	17.64		6.741	4.93	2.38		40.58	27.46	23.42		0.76	1.1	0.33		2.73	2.81	0.93		33.11	41.89	15.87		52.68	69.93	25.84
7.54	6.26	2.83406		55.84	44.96	17.16		7.111	5.19	2.49		42.85	37.77	29.13		0.92	1.27	0.37		2.69	2.74	0.87		34.91	50.57	16.39		52.48	69.69	29.87
7.35	6.84	2.76015		55.56	46.52	17.44		6.811	4.98	2.4		41.1	29.73	24.68		0.84	1.19	0.35		3.3	4.14	1.02		34.51	43.59	16.37		52.22	69.37	26.73
7.6	5.99	2.8574		55.44	45.58	17.4		7.031	5.13	2.46		41.92	33.03	26.5		0.8	1.14	0.34		3.34	4.21	1.03		31.61	48.68	17.84		50.25	67.01	28.02
7.68	6.47	2.88852		51.95	51.78	18.36		7.111	5.19	2.49		42.44	35.47	27.85		0.81	1.16	0.34		2.65	2.63	0.86		34.42	50.57	16.39		57.84	76.11	28.97
8.26	6.83	3.21314		53.53	41.65	16.8		6.941	5.07	2.44		41.72	32.48	26.2		0.83	1.18	0.35		2.85	3.06	0.91		31.11	46.64	17.25		48.11	64.45	27.8
8.04	7.13	3.12756		57.19	45.87	17.4		7.061	5.16	2.48		42.64	36.55	23.45		0.83	1.17	0.35		3.28	4.08	1.02		33.71	49.51	16.08		53.51	70.92	29.39
7.33	6.77	2.85137		47.53	36.45	15.84		6.521	4.57	2.31		39.65	23.19	21.05		0.84	1.19	0.35		3.16	3.81	0.99		30.13	36.46	14.3		42	57.12	24.16
8.24	7.64	3.20536		47.2	37.31	15.8		6.491	4.56	2.3		39.66	24.01	21.51		0.95	1.3	0.34		3.54	4.74	1.04		28.51	35.9	14.14		43.25	58.62	24.49
8.68	7.22	3.37652		53.86	42.97	16.88		6.971	5.09	2.45		42.02	33.59	26.81		0.79	1.13	0.33		2.89	3.07	0.87		33.31	47.2	17.11		49.15	65.69	28.23
8.75	7.85	3.40375		59.2	47.56	17.68		7.111	5.2	2.49		42.85	37.76	29.12		0.78	1.12	0.33		3.02	3.48	0.9		34.52	50.75	16.44		44.33	73.46	25.26
7.32	6.73	2.84748		46.71	39.78	15.72		6.461	4.73	2.29		39.04	21.87	20.32		0.8	1.15	0.32		3.46	4.56	1.02		28.31	35.06	13.9		45.39	61.19	23.65
8.13	7.38	3.16257		48.75	38.57	16.04		6.601	4.84	2.33		40.17	25.99	22.6		0.77	1.11	0.33		3.24	3.69	0.93		29.21	38.53	14.9		48.29	59.91	27.88
7.28	6.89	2.83192		53.6	42.65	16.84		6.951	5.08	2.44		41.82	32.68	26.31		0.83	1.18	0.35		3.38	4.32	0.99		32.09	46.76	15.28		49.86	64.66	25.17
8.03	7.48	3.12367		57.53	46.23	17.44		6.781	4.96	2.39		41.2	30.06	24.86		0.75	1.09	0.32		3.46	4.56	1.02		33.91	42.86	16.15		53.29	70.66	26.85
7.43	6.71	2.89027		55.5	44.45	17.12		6.641	4.86	2.34		40.07	25.76	22.48		0.85	1.2	0.36		3.28	4.07	0.97		29.41	39.41	15.16		55.63	66.55	29.86
9.08	7.62	3.53212		62	50.05	18.12		6.771	4.95	2.38		41.2	29.97	24.8		0.87	1.22	0.36		3.42	4.42	1		33.72	42.52	16.06		58.01	76.32	26.82
7.97	7.14	3.10033		63.73	49.65	18.36		6.991	5.11	2.45		42.13	33.94	27		0.72	1.06	0.31		2.73	2.81	0.89		32.67	47.73	15.56		58.87	77.35	28.37
8.74	6.92	3.39986		54.62	43.11	17		6.581	4.82	2.32		39.86	24.73	21.91		0.78	1.12	0.33		2.69	2.74	0.87		30.91	37.92	14.72		58.59	65.95	28.78
7.9	6.52	3.0731		56.4	46.12	17.28		6.701	4.91	2.36		40.38	26.85	23.08		0.86	1.2	0.36		3.3	4.14	0.97		32.76	40.94	15.6		51.37	67.22	25.8
7.46	6.31	2.90194		55.97	43.34	17.2		6.671	4.88	2.35		40.17	25.87	22.54		0.74	1.07	0.32		3.48	4.58	1.02		32.319	40.21	15.39		50.42	66.25	25.6
8.02	6.93	3.11978		63.83	49.93	18.36		7.051	5.15	2.47		42.33	35	27.59		0.72	1.05	0.31		2.65	2.63	0.86		31.71	49.26	18.01		49.61	77.02	25.21
7.58	6.75	2.94862		52.31	39.77	16.64		6.411	4.5	2.17		38.73	20.93	19.8		0.77	1.11	0.33		2.85	3.06	0.85		28.01	33.99	13.59		49.36	62.81	24.77
7.57	7.28	2.94473		55.97	46.34	17.2		6.671	4.68	2.35		40.48	27.36	23.36		0.87	1.22	0.36		3.28	4.08	0.97		32.32	40.21	15.39		46.75	68.35	23.28
7.96	6.36	3.09644		46.31	34.89	15.64		6.701	4.91	2.36		40.38	26.6	22.94		0.62	1.18	0.28		3.08	3.6	0.92		29.81	40.93	15.6		47.18	63.33	25.5
8.15	7.55	3.17035		45.98	32.32	15.6		6.981	5.1	2.45		41.51	31.3	25.54		0.7	1.25	0.3		2.91	3.17	0.87		31.3	47.51	17.5		49.07	65.6	27.34
8.46	7.31	3.29094		52.64	39.24	16.68		6.441	4.72	2.28		39.84	22.3	20.56		0.72	1.33	0.31		3.06	3.56	0.91		28.11	34.55	13.75		48.09	64.42	23.82
7.68	6.31	2.98752		57.98	45.23	17.52		6.821	4.99	2.4		40.89	28.95	24.24		0.75	1.17	0.32		3.32	4.2	0.98		34.39	43.62	16.38		51.62	68.66	26.42
9.02	8.58	3.50878		45.49	32.45	15.52		6.641	4.86	2.34		40.79	28.6	24.05		0.76	1.17	0.32		2.81	2.99	0.84		31.81	39.38	15.15		43.24	58.61	26.28
8.86	7.93	3.44654		47.53	35.24	15.84		7.111	5.19	2.49		42.95	37.85	15.68		0.76	1.12	0.33		2.99	3.36	0.89		28.01	50.72	18.43		52.73	69.99	29.9
7.6	6.52	2.9564		52.49	39.54	16.6		6.421	4.71	2.07		38.63	20.68	17.28		0.77	1.23	0.33		2.95	3.27	0.88		28.01	34.11	13.62		46.4	62.4	23.19
7.52	7.05	2.92528		50.88	37.65	16.36		6.961	5.09	2.44		41.92	33.23	16.75		0.78	1.11	0.33		3.4	4.39	1		31.21	47.1	17.38		48.75	65.21	28.09
8.9	7.84	3.4621		50.05	34.15	16.2		7.091	5.18	2.48		43.75	37.17	16.48		0.78	1.16	0.33		2.57	2.5	0.78		31.92	50.12	18.26		53.08	70.41	29.64
7.78	6.92	3.02642		51.09	34.21	16.4		7.061	5.16	2.47		43.33	35.1	16.82		0.82	1.1	0.34		2.95	3.27	0.93		31.75	49.39	18.05		50.55	67.37	28.83
7.89	6.77	3.06921		49.11	34.3	16.04		7.611	5.55	2.65		44.6	46.93	25.7		0.82	1.12	0.35		2.99	3.36	0.99		29.15	62.74	21.91		43.47	58.89	33.45
7.75	6.38	3.01475		55.1	44.44	17		6.801	4.97	2.39		41.1	29.73	24.68		0.83	1.09	0.35		3.32	4.18	0.98		33.12	43.18	16.25		50.02	66.74	26.73
8.32	7.61	3.23648		54.79	49.15	16.96		7.061	5.16	2.47		42.54	36.16	28.24		0.83	1.2	0.35		2.61	2.57	0.85		31.71	49.39	18.05		50.67	67.52	29.24
8.53	7.42	3.31817		47.44	39.04	15.8		6.371	4.67	2.26		38.73	21.05	19.87		0.86	1.03	0.36		3.12	3.69	0.93		27.71	32.99	13.3		42.98	58.3	23.33
7.52	7.14	2.92528		51.9	41.79	16.52		7.051	5.15	2.47		40.33	35.32	27.77		0.86	1.22	0.36		2.89	3.17	0.87		31.88	49.26	18.01		52.87	70.15	28.91
8.72	7.83	3.39208		49.56	41.48	16.12		6.821	4.99	2.4		41.51	31.39	25.59		0.87	1.1	0.36		3.48	4.57	1.02		34.46	43.74	16.41		45.84	61.73	27.37
7.5	6.83	2.9175		53.06	39.29	16.68		7.201	5.26	2.52		42.95	38.05	23.28		0.87	1.21	0.36		2.59	2.52	0.78		29.43	52.81	19.03		53.32	70.69	29.98
7.71	6.49	2.99919		48.68	41.39	16		6.571	4.81	2.32		39.55	23.86	21.42		0.88	1.24	0.36		3.3	4.13	0.97		29.01	37.68	14.66		48.97	65.48	24.43
7.42	6.34	2.88638		51.11	41.45	16.4		6.461	4.73	2.29		38.83	21.27	19.99		0.89	1.2	0.37		3.44	4.5	1.01		29.33	35.06	13.9		44.69	60.35	23.41
8.28	7.29	3.22092		52.94	43.09	16.68		6.801	4.98	2.39		41.2	30.16	24.91		0.9	1.06	0.37		3.4	4.41	1		34.18	43.3	16.28		48.24	64.61	26.89
7.42	6.68	2.88638		49.97	41.7	16.2		6.451	4.53	2.28		37.8	18.07	18.22		0.98	0.94	0.41		3.66	5.07	1.07		28.21	34.81	13.83		44.17	59.72	19.83
7.1	6.14	2.7619		48.09	40.7	15.88		6.681	4.69	2.36		37.7	17.52	17.91		0.82	1.16	0.34		3.1	3.64	0.92		30.36	40.27	15.41		45.42	61.22	20.2
7.22	6.23	2.80858		54.03	42.66	16.84		6.601	4.63	2.33		38.93	21.58	20.16		0.83	1.18	0.35		3.4	4.41	1		29.21	38.48	14.89		47.42	63.61	20.79
7.49	6.94	2.91361		49.99	40.22	16.2		6.741	4.93	2.38		38.11	18.82	18.63		0.86	1.21	0.36		2.51	2.38	0.76		33.31	41.84	15.86		44.66	60.31	19.98
8.42	7.37	3.27538		50.83	40.28	16.36		6.761	4.95	2.38		38.32	19.39	18.95		0.64	0.97	0.28		3.4	4.39	1		33.57	42.29	15.99		46.28	62.25	20.45
7.42	6.82	2.88638		52.94	42.7	16.68		7.091	5.18	2.48		38.73	20.84	19.75		0.86	1.2	0.36		3.12	3.71	0.93		31.92	50.25	18.29		47.39	63.59	20.78
7.24	6.27	2.81636		53	43.35	16.68		6.471	4.74	2.29		38.73	20.88	19.77		0.77	1.18	0.35		3.56	4.83	1.05		29.41	35.39	13.99		46.46	62.47	20.5
7.83	7.05	3.04587		53.09	43.57	16.68		6.781	4.96	2.39		38.73	20.94	19.8		0.79	1.13	0.33		2.79	2.96	0.84		33.81	42.68	16.1		47.96	64.27	20.95
7	6.02	2.723		48.98	38.15	16.04		7.351	5.36	2.57		37.9	25.13	18.25		0.75	1.15	0.34		2.65	2.63	0.8		30.54	56.51	20.11		41.99	57.1	19.19
7.08	6.16	2.75412		54.92	44.09	17		7.231	5.27	2.53		39.14	22.19	20.5		0.78	1.16	0.34		3.1	3.65	0.92		32.51	53.45	17.22		48.18	64.53	21.01
7.21	6.93	2.80469		50.88	41.08	16.36		7.101	5.19	2.49		38.32	23.43	18.97		0.83	1.18	0.35		2.55	2.6	0.79		31.93	50.44	18.35		45.53	61.36	20.23
7.95	6.08	3.09255		51.72	39.15	16.48		7.241	5.29	2.53		38.42	26	19.29		0.75	1.14	0.34		2.95	3.28	0.93		32.61	53.89	17.35		44.83	60.52	20.03
7.98	7.02	3.10422		53.83	41.04	16.8		7.071	5.17	2.48		38.93	21.44	20.09		0.92	1.28	0.38		2.85	3.06	0.96		31.81	49.81	18.17		48.65	65.09	21.15
7.91	6.13	3.07699		53.89	41.09	16.84		6.971	5.09	2.45		38.93	21.48	20.11		0.74	1.14	0.34		3.02	3.47	0.9		31.31	47.22	17.42		47.09	63.23	20.69
7.08	6.04	2.75412		53.98	44.03	16.84		7.011	5.12	2.46		38.93	21.55	20.14		0.73	1.16	0.34		3.04	3.53	0.91		31.56	48.29	17.73		46.84	62.92	20.62
7.26	6.58	2.82414		56.37	43.79	17.2		7.021	5.13	2.46		39.69	23.18	21.05		0.84	1.18	0.35		3.44	4.52	1.01		31.51	48.56	17.8		50.39	67.18	21.66
7.66	6.27	2.97974		54.79	42.09	16.96		7.041	5.14	2.47		39.14	22.1	18.04		0.77	1.1	0.33		2.65	2.67	0.81		31.61	48.92	17.91		48.25	64.61	21.03
7.87	6.85	3.06143		55.44	45.01	17.08		7.101	5.18	2.49		39.74	22.54	18.26		0.78	1.12	0.33		3.08	3.58	0.91		31.9	50.37	18.33		49.95	66.65	21.53
7.81	6.63	3.03809		50.66	42.04	16.32		7.361	5.37	2.57		38.21	19.28	16.68		0.78	1.12	0.33		3.74	5.29	1.09		33.11	56.71	17.16		44.77	60.44	20.01
8.95	5.92	3.48155		44.24	38.01	15.24		7.071	5.16	2.48		36.77	14.89	14.56		0.74	1.08	0.32		3.6	4.91	1.05		31.81	49.71	18.14		37.06	51.2	17.75
8.31	6.83	3.23259		47.17	37.7	15.72		6.531	4.79	2.31		37.39	16.89	15.53		0.72	1.06	0.31		3.46	4.54	1.02		28.88	36.86	14.42		41.64	56.69	19.09
8.66	7.27	3.36874		47.24	37.35	15.76		6.661	4.88	2.35		37.49	21.06	15.55		0.76	1.16	0.34		3.62	4.97	1.06		29.61	39.96	15.32		42.51	57.73	19.34
7.85	6.34	3.05365		48.57	39.81	15.96		6.811	4.98	2.4		37.8	21.97	15.99		0.76	1.13	0.33		3.44	4.46	1.01		32.73	40.32	15.42		42.15	57.31	19.24
7.96	5.91	3.09644		54.91	45.01	17		6.681	4.69	2.36		39.64	26.3	18.08		0.75	1.14	0.34		3.3	4.14	1.07		34.22	43.36	16.3		47.72	63.97	20.87
8.01	6.72	3.11589		52.88	42.97	16.68		6.591	4.63	2.33		38.73	24.91	17.41		0.93	1.28	0.38		3.36	4.27	1.04		31.21	38.28	14.83		47.15	63.3	20.71
7	5.87	2.723		62.98	49.79	18.2		6.691	4.7	2.36		40.58	31.82	20.74		0.81	1.15	0.34		3.36	4.31	0.99		32.57	40.63	15.51		55.71	73.56	23.22
7.64	6.62	2.97196		61.11	53.02	17.92		6.541	4.59	2.31		40.27	30.54	20.13		0.88	1.23	0.37		3.38	4.35	1		28.84	37.04	14.47		55.2	72.95	23.07
8.64	6.02	3.36096		52	42.85	16.52		6.871	5.02	2.42		38.52	24.31	17.12		0.73	1.14	0.34		3.46	4.53	1.01		34.71	44.88	16.74		45.01	60.72	20.08
8.31	7.11	3.23259		53.78	41.88	16.8		6.751	4.94	2.38		38.93	25.53	17.71		0.66	0.99	0.32		3.48	4.56	1.02		33.61	36.26	15.9		48.76	65.22	21.18
7.19	5.95	2.79691		53.35	40.07	16.76		6.641	4.66	2.34		38.83	25.24	17.57		0.74	1.08	0.35		3.42	4.45	1.01		33.39	41.98	15.41		46.41	62.41	20.49
7.98	7.33	3.10422		61.21	50.97	17.92		6.511	4.57	1.91		40.27	30.61	20.16		0.71	1.04	0.34		2.75	2.86	0.82		32.35	39.47	15.17		56.59	74.61	23.48
7.65	6.49	2.97585		49.69	39.12	16.16		6.681	4.69	1.93		38.01	22.73	16.36		0.76	1.1	0.35		2.93	3.24	0.87		29.99	40.29	14.25		43.55	58.97	19.65
6.99	6.05	2.71911		53.35	42.52	16.76		6.751	4.94	1.7		38.83	25.24	19.9		0.74	1.15	0.37		3.1	3.66	0.92		33.47	42.13	15.94		46.41	62.41	20.49
8.4	7.52	3.2676		63.55	52.81	18.28		6.481	4.55	1.73		40.69	32.21	23.76		0.76	1.1	0.35		2.95	3.29	0.93		33.41	35.47	14.02		59.27	77.83	24.27
7.02	5.87	2.73078		51.73	39.87	16.48		6.621	4.65	1.73		38.42	24.13	19.29		0.81	1.15	0.37		2.83	3.03	0.96		31.31	38.99	15.04		45.01	60.73	20.08
7.42	6.16	2.88638		50.02	40.01	16.2		6.531	4.58	2.11		38.11	22.96	18.64		0.86	1.2	0.39		2.97	3.32	0.94		33.98	45.44	16.9		43.28	58.65	19.57
7.71	6.55	2.99919		55.36	47.96	17.04		6.891	5.04	2.22		39.74	26.61	18.23		0.71	1.04	0.34		2.77	2.88	0.83		33.71	36.67	15.49		49.32	65.9	21.35
7.75	6.74	3.01475		53.08	39.67	16.68		6.481	4.75	2.09		38.73	25.05	17.48		0.88	1.23	0.39		3.18	3.85	0.94		32.73	40.57	14.81		47.39	63.58	20.78
7.51	7.05	2.92139		44.91	32.98	15.36		6.691	4.9	2.16		36.87	19.47	14.78		0.73	1.07	0.34		3.04	3.49	0.91		32.71	33.19	14.36		39.78	54.46	18.54
7.28	6.27	2.83192		49.76	37.87	16.16		6.381	4.68	2.06		38.01	22.78	16.38		0.84	1.18	0.38		2.91	3.18	0.97		32.51	32.49	14.03		43.22	58.58	19.55
8.54	7.61	3.32206		50	38.61	16.2		6.351	4.66	2.05		38.11	22.95	18.64		0.68	1.01	0.33		2.71	2.78	0.88		31.12	38.23	13.36		45.88	61.78	20.34
8.22	7.45	3.19758		55.99	44.32	17.16		6.591	4.83	2.13		39.65	27.04	20.9		0.73	1.07	0.34		2.95	3.28	0.98		30.41	35.5	13.15		51.58	68.61	22.01
7.19	6.23	2.79691		55.68	44.27	17.12		6.771	4.95	2.18		39.64	26.83	20.79		0.89	1.24	0.4		3.04	3.51	0.98		33.2	42.49	16.05		49.07	65.59	21.27
7.48	6.73	2.90972		48.33	37.96	15.92		6.461	4.73	2.09		37.7	21.8	18		0.75	1.09	0.35		2.59	2.68	0.93		33.31	35.03	13.89		42.62	57.86	19.38
8.53	7.53	3.31817		52.79	42.65	16.64		6.571	4.81	2.12		38.73	24.85	19.69		0.72	1.06	0.34		2.87	3.52	1.07		30.86	37.74	14.67		48.53	64.95	21.11
7.93	6.41	3.08477		50.45	39.32	16.28		7.449	5.86	2.15		38.21	23.25	19.7129		0.73	1.14	0.37		2.67	2.83	1.08		31.54	39.65	15.23		44.16	59.71	19.83
7.09	5.92	2.75801		53.95	42.01	16.84		7.379	5.81	2.13		39.53	25.65	20.3597		0.74	1.07	0.34		3.22	3.92	0.95		30.91	38.01	14.75		47.86	64.15	20.92
7.42	6.38	2.88638		49.57	37.38	16.12		7.389	5.81	2.13		38.01	22.65	19.6149		0.9	1	0.38		2.59	2.69	0.87		31.11	38.16	14.8		43.23	58.59	19.56
7.83	6.95	3.04587		52	39.3	16.52		7.709	5.64	2.23		38.52	24.31	19.8648		0.87	1.04	0.38		2.97	3.32	0.88		32.81	45.96	17.05		46.69	62.74	20.57
7.19	5.96	2.79691		53.83	41.09	16.8		7.649	5.6	2.21		39.93	25.56	20.5557		0.87	1.04	0.38		3.3	3.67	0.92		31.94	44.52	16.64		47.09	63.22	20.69
7.32	5.95	2.84748		50.86	40.96	16.36		7.479	5.48	2.16		39.55	23.2	20.3695		0.86	1.19	0.36		2.81	2.98	0.93		29.47	40.46	15.46		44.1	59.64	19.81
8.09	6.98	3.14701		48.86	39.57	16		7.399	5.43	2.13		40.17	25.99	20.6733		0.85	1.11	0.36		3.12	3.69	0.93		33.29	46.76	17.28		44.33	64.51	25.26
7.24	6.49	2.81636		53.71	42.65	16.8		7.749	5.67	2.24		41.82	32.68	21.4818		0.84	1.18	0.36		3.38	4.32	0.99		30.92	42.86	16.15		48.29	69.26	27.88
8.2	7.08	3.1898		57.64	46.23	17.4		7.579	5.55	2.19		41.2	30.06	21.178		0.83	1.09	0.36		3.46	4.56	1.02		30.73	42.52	16.06		53.29	75.26	26.85
7.39	6.31	2.87471		51.03	42.45	17.08		7.439	5.45	2.14		40.07	25.76	20.6243		0.83	1.2	0.35		3.28	4.07	0.97		33.88	47.73	17.56		49.86	71.15	25.17
9.04	7.22	3.51656		52.42	51.05	18.08		7.569	5.54	2.18		41.2	29.97	21.178		0.78	1.22	0.32		3.42	4.42	1		33.23	38.53	14.9		58.01	80.92	26.82
7.93	6.74	3.08477		54.66	52.65	18.32		7.789	5.7	2.15		42.13	33.94	21.6337		0.77	1.06	0.36		2.49	2.81	0.88		31.82	39.41	15.16		58.87	81.95	28.37
8.7	6.52	3.3843		54.73	43.11	16.96		7.379	5.41	2.12		39.86	24.73	20.5214		0.77	1.12	0.36		2.63	2.74	0.87		30.14	37.92	14.72		49.36	70.55	24.77
7.86	6.12	3.05754		55.31	46.12	17.24		7.499	5.5	2.16		40.38	26.85	20.7762		0.75	1.2	0.36		3.3	4.14	0.97		29.03	33.99	13.59		50.42	71.82	25.6
7.42	5.91	2.88638		55.61	43.34	17.16		7.469	5.47	2.15		40.17	25.87	20.6733		0.75	1.07	0.35		3.48	4.58	1.02		33.81	49.26	16.01		49.61	70.85	25.21
7.98	7.53	3.10422		56.08	50.13	18.32		7.849	5.74	2.27		42.33	35	21.7317		0.75	1.05	0.35		2.57	2.63	0.8		32.22	40.21	15.39		58.59	81.62	28.78
7.54	6.35	2.93306		56.08	43.77	16.6		7.209	5.29	2.07		38.73	20.93	19.9677		0.74	1.11	0.35		2.85	3.06	0.96		32.76	40.94	15.6		46.75	67.41	23.28
7.63	6.88	2.96807		56.42	46.34	17.16		7.469	5.47	2.15		40.48	27.36	20.8252		0.74	1.22	0.35		3.28	4.08	0.97		32.32	40.21	15.39		51.37	72.95	25.8
7.92	6.86	3.08088		56.51	44.89	17.2		7.499	5.5	2.16		40.38	26.6	20.7762		0.72	1.18	0.34		3.08	3.6	0.92		32.46	40.93	15.6		47.18	67.93	25.5
